# Supplementary material for: Toward an Integrated Model of Capsule Regulation in Cryptococcus neoformans
Source: PLoS Pathog. 2011 Dec 8;7(12):e1002411. doi: 10.1371/journal.ppat.1002411 (PMC3234223; doi:10.1371/journal.ppat.1002411)
Supplement: Table S1 — Capsule-implicated genes. Genes for which the corresponding mutant strain has been shown to yield cells with altered capsule size or morphology. (XLS) [file ppat.1002411.s002.xls]

## Sheet: capsule_implicated
Broad ID	Name	Capsule phenotype	Reference
CNAG_00125	CRG1	Hyper	Wang et al., 2004
CNAG_00268	ILV2	Hypo	Kingsbury et al., 2004
CNAG_00375	GCN5	Hypo	O'Meara et al., 2010
CNAG_00396	PKA1	Hypo	D'Souza et al., 2001
CNAG_00440	SSN801	Hyper	Liu et al., 2008
CNAG_00570	BCY1	Hyper	D'Souza et al., 2001
CNAG_00600	CAP60	Hypo	Chang and Kwon-Chung, 1998; Moyrand and Janbon, 2004
CNAG_00697	UGE1	Hyper	Moyrand et al., 2007
CNAG_00721	CAP59	Hypo	Chang and Kwon-Chung, 1994; Moyrand and Janbon, 2004
CNAG_00746	CAS35	Hypo	Moyrand et al., 2004; Moyrand et al., 2007
CNAG_00769	PBS2	Hyper	Bahn et al., 2005
CNAG_01106	VPH1	Hypo	Erickson et al., 2002
CNAG_01172	PBX1	Hypo	Liu et al., 2007
CNAG_01371	CRG2	Hyper	Shen et al, 2008
CNAG_01523	HOG1	Hyper	Bahn et al., 2005
CNAG_01551	GAT201	Hypo	Liu et al., 2008
CNAG_01626	ADA2	Hypo	this work
CNAG_01654	CAS34	GXM defect	Moyrand et al., 2007
CNAG_01727	SSA1	Hyper	Zhang et al., 2006
CNAG_01845	PKC1	Hypo	Heung et al., 2005
CNAG_01890	MET6	Hypo	Pascon et al., 2004
CNAG_02029	WSP1	Hypo	Shen et al, 2011
CNAG_02153	TUP1	Hyper	Lee et al, 2009
CNAG_02215	HAP3	Hypo	Jung et. al 2010
CNAG_02236	PPG1	Hypo	Gerik et al., 2005
CNAG_02702	GEF1	Hypo	Zhu and Williamson, 2003
CNAG_02797	CPL1	Hypo	Liu et al., 2008
CNAG_02885	CAP64	Hypo	Chang et al., 1996; Moyrand and Janbon, 2004
CNAG_03120	AGS1	Hypo	Reese et al., 2007
CNAG_03202	CAC1	Hypo	Alspaugh et al., 2002
CNAG_03322	UXS1	Xylosolation defect	Moyrand et al., 2002
CNAG_03438	HXT1	Hyper	Chikamori and Fukushima, 2005
CNAG_03582	RIM20	Hypo	O'Meara et al., 2010
CNAG_03670	IRE1	Hypo	Cheon et al, 2011
CNAG_03818	SSK1	Hyper	Bahn et al, 2007
CNAG_04162	PKA2	Hypo	D'Souza et al., 2001
CNAG_04312	MAN1	Hypo	Wills et al., 2001
CNAG_04505	GPA1	Hypo	Alspaugh et al., 1997
CNAG_04730	GPR4	Hypo	Xue et al., 2006
CNAG_04864	CIR1	Hypo	Jung et al., 2006
CNAG_04952	CPS1	Hypo	Chang et al., 2006
CNAG_04969	UGD1	Hypo	Moyrand and Janbon, 2004; Griffith et al., 2004
CNAG_05081	PDE1	Hyper	Hicks et al., 2005
CNAG_05139	UGT1	Hyper	Moyrand et al., 2007
CNAG_05218	ACA1	Hypo	Bahn et al., 2004
CNAG_05222	NRG1	Hypo	Cramer et al., 2006
CNAG_05431	RIM101	Hypo	O'Meara et al., 2010
CNAG_05562	PBX2	Hypo	Liu et al., 2007
CNAG_05563	HOS2	Hyper	Liu et al., 2008
CNAG_05581	CHS3	Hyper	Baker et al., 2007, Banks et al., 2005
CNAG_05703	LRG1	Hypo	Gerik et al., 2005
CNAG_05817	GMT1	Hypo	Cottrell et al., 2007
CNAG_06301	SCH9	Hyper	Wang et al., 2004
CNAG_06591	SET302	Hyper	Liu et al., 2008
CNAG_06808	CPRa	Hypo	Chang et al., 2003
CNAG_07408	STE20	Hypo	Wang et al., 2002
CNAG_07470	PDE2	Hyper	Hicks et al., 2005
CNAG_07554	CAP10	Hypo	Chang and Kwon-Chung, 1999; Moyrand and Janbon, 2004
CNAG_07636	CSR2	Hyper	Baker et al., 2007, Banks et al., 2005
CNAG_07680	HAP5	Hypo	Jung et al, 2010
CNAG_07718	CIN1	Hypo	Shen et al, 2010
CNAG_07937	CAS1	O-acetylation defect	Janbon et al., 2001
