# Supplementary material for: Toward an Integrated Model of Capsule Regulation in Cryptococcus neoformans
Source: PLoS Pathog. 2011 Dec 8;7(12):e1002411. doi: 10.1371/journal.ppat.1002411 (PMC3234223; doi:10.1371/journal.ppat.1002411)
Supplement: Table S4 — Genes differentially expressed in the ada2Δ mutant. Genes found to be differentially expressed by RNA-Seq comparing wild type to ada2Δ mutant strains in either capsule inducing or non-inducing conditions (see Methods). (XLS) [file ppat.1002411.s005.xls]

## Sheet: Sheet1
Broad ID	Name	Description	Significant 30°C	Log2 fold change 30°C (ada2 / WT)		Significant 37°C + CO2	Log2 fold change 37°C + CO2 (ada2 / WT)
CNAG_00010		cation transporter	TRUE	-0.619435		FALSE	0.490822
CNAG_00036		Sec14 cytosolic factor	TRUE	1.28035		TRUE	0.391626
CNAG_00039		conserved hypothetical protein	TRUE	-1.07845		FALSE	-4.01021
CNAG_00049		conserved hypothetical protein	FALSE	-1.26998		TRUE	-4.61958
CNAG_00052		conserved hypothetical protein	TRUE	-5.89618		FALSE	-0.906058
CNAG_00072		disulfide-isomerase	TRUE	0.591025		FALSE	-0.310286
CNAG_00077		sulfate transporter	TRUE	-1.08155		TRUE	-0.507595
CNAG_00089		exosome complex exonuclease rrp4	FALSE	-0.305723		TRUE	-0.182445
CNAG_00109		conserved hypothetical protein	TRUE	0.240939		FALSE	0.514802
CNAG_00115		sorbitol dehydrogenase	TRUE	0.520784		FALSE	0.569957
CNAG_00124	CAS32	CAS32p	TRUE	-0.497547		FALSE	-3.02562
CNAG_00135		cyclophilin	FALSE	4.0239		TRUE	-7.89943
CNAG_00164		conserved hypothetical protein	TRUE	-8.10704		TRUE	-5.39659
CNAG_00165		5'-methylthioadenosine phosphorylase	FALSE	-0.791131		TRUE	-0.250184
CNAG_00173		conserved hypothetical protein	TRUE	0.607503		FALSE	0.925979
CNAG_00181		macrophage erythroblast attacher isoform 1	TRUE	0.743971		FALSE	-0.16798
CNAG_00183		alternative cyclin Pcl12	TRUE	-1.31536		FALSE	-0.364275
CNAG_00187		conserved hypothetical protein	TRUE	0.735055		FALSE	-0.219623
CNAG_00191		conserved hypothetical protein	FALSE	-0.588397		TRUE	-1.49638
CNAG_00192		conserved hypothetical protein	TRUE	-1.66208		FALSE	-0.741314
CNAG_00194		conserved hypothetical protein	TRUE	1.3318		FALSE	-0.0830139
CNAG_00231		conserved hypothetical protein	TRUE	-1.06789		FALSE	-0.337474
CNAG_00232		60s ribosomal protein l30-1	TRUE	0.455758		FALSE	-0.522406
CNAG_00272		conserved hypothetical protein	TRUE	-0.6583		FALSE	-0.0162582
CNAG_00273		conserved hypothetical protein	TRUE	8.83908		FALSE	0.168969
CNAG_00275		conserved hypothetical protein	TRUE	0.718832		FALSE	-1.21486
CNAG_00277		conserved hypothetical protein	FALSE	-0.489273		TRUE	-1.76318
CNAG_00280		mitochondrial Mrb1	TRUE	-1.11354		TRUE	-1.16192
CNAG_00290		aminopeptidase	TRUE	-0.624008		FALSE	-0.726866
CNAG_00291		conserved hypothetical protein	TRUE	-0.421326		FALSE	-0.729609
CNAG_00300		gamma-tubulin complex component 2	TRUE	-0.539644		FALSE	-1.3251
CNAG_00302		conserved hypothetical protein	TRUE	-1.83766		TRUE	-0.734181
CNAG_00309		membrane protein	TRUE	-0.376234		FALSE	-0.0453111
CNAG_00315		HHE domain-containing protein	FALSE	-1.10535		TRUE	-0.329298
CNAG_00330		conserved hypothetical protein	TRUE	0.587143		FALSE	-1.17301
CNAG_00331		anon-23da protein	FALSE	-1.70864		TRUE	-1.60227
CNAG_00332		conserved hypothetical protein	TRUE	-1.08245		FALSE	-0.875372
CNAG_00336		conserved hypothetical protein	TRUE	-3.76534		FALSE	-1.69077
CNAG_00348		conserved hypothetical protein	TRUE	-4.33827		FALSE	-1.31861
CNAG_00356		survival factor 1	TRUE	0.720254		FALSE	-0.201909
CNAG_00358		tRNA isopentenyltransferase	TRUE	-0.933612		TRUE	-0.165653
CNAG_00363		two-component sensor molecule	TRUE	-0.297106		FALSE	-0.575256
CNAG_00374		conserved hypothetical protein	TRUE	-0.938984		TRUE	-0.948762
CNAG_00388		1-phosphatidylinositol-4-phosphate 5-kinase	FALSE	-0.609726		TRUE	-0.318027
CNAG_00427		type 2C protein Phosphatase	TRUE	4.12864		FALSE	-0.373474
CNAG_00434		arginine N-methyltransferase 2	FALSE	-0.402496		TRUE	-1.92708
CNAG_00456		conserved hypothetical protein	TRUE	-3.51617		TRUE	-1.12182
CNAG_00458		conserved hypothetical protein	TRUE	0.61632		FALSE	-0.102231
CNAG_00465		conserved hypothetical protein	TRUE	-0.846628		FALSE	-0.177534
CNAG_00482		26S proteasome regulatory subunit	FALSE	0.391596		TRUE	1.65605
CNAG_00490		acetyl-CoA C-acyltransferase	TRUE	1.78714		TRUE	2.95335
CNAG_00498		phosphoprotein phosphatase	FALSE	3.45687		TRUE	1.46681
CNAG_00503		conserved hypothetical protein	TRUE	-0.485671		TRUE	0.494303
CNAG_00524		acetyl-Coenzyme A acyltransferase 2	TRUE	1.13778		TRUE	0.12974
CNAG_00529		sulfite transporter	TRUE	-0.840409		FALSE	-0.840633
CNAG_00531		ENA P-type ATPase 1	TRUE	-0.511548		FALSE	1.0541
CNAG_00537		carnitine acetyltransferase	FALSE	1.23627		TRUE	-0.278969
CNAG_00539		membrane transport protein	TRUE	-1.52151		FALSE	-3.60645
CNAG_00540		pantothenate transporter	TRUE	-4.01784		FALSE	-2.41351
CNAG_00541		dimethylaniline monooxygenase	TRUE	-2.05619		TRUE	-3.97229
CNAG_00542		conserved hypothetical protein	TRUE	-2.16428		TRUE	-4.06738
CNAG_00555		conserved hypothetical protein	TRUE	-0.605552		FALSE	-0.875305
CNAG_00581		endopeptidase	TRUE	-0.299575		FALSE	-0.891433
CNAG_00582		conserved hypothetical protein	FALSE	-0.7326		TRUE	-0.516903
CNAG_00587		conserved hypothetical protein	TRUE	-7.393		FALSE	-2.19915
CNAG_00596		Utr2p	TRUE	-4.25846		FALSE	-2.79436
CNAG_00597		amino acid transporter	TRUE	-2.03707		TRUE	-1.32526
CNAG_00598		nicotinamide mononucleotide permease	TRUE	-4.588		TRUE	-4.50506
CNAG_00601		glycosyl hydrolase	TRUE	-5.62228		TRUE	-4.09521
CNAG_00603		pre-rRNA-processing protein PNO1	FALSE	-0.18637		TRUE	-0.621244
CNAG_00604		conserved hypothetical protein	TRUE	-0.681293		FALSE	-0.203099
CNAG_00612		general RNA polymerase II transcription factor	TRUE	-0.520481		FALSE	0.015015
CNAG_00632		conserved hypothetical protein	TRUE	0.378241		FALSE	-0.237881
CNAG_00633		conserved hypothetical protein	FALSE	-0.341729		TRUE	-0.21439
CNAG_00640		40s ribosomal protein	TRUE	0.781613		FALSE	-0.244691
CNAG_00669		conserved hypothetical protein	FALSE	-0.195349		TRUE	-1.20581
CNAG_00675		carnitine/acyl carnitine carrier	TRUE	-1.55315		TRUE	-1.79444
CNAG_00676		vps28 protein	TRUE	-0.883934		FALSE	-0.795342
CNAG_00683		CMGC/CLK protein kinase	TRUE	-3.49798		FALSE	-0.303402
CNAG_00685		pre-mRNA-splicing ATP-dependent RNA helicase PRP28	TRUE	-1.02198		FALSE	-1.55449
CNAG_00688		conserved hypothetical protein	FALSE	-1.28867		TRUE	-1.87321
CNAG_00699		transmembrane receptor	FALSE	-1.38408		TRUE	-1.37257
CNAG_00702		conserved hypothetical protein	FALSE	-0.772259		TRUE	-0.95422
CNAG_00703		prcdna87	TRUE	0.298405		FALSE	-0.181243
CNAG_00722		ribosomal protein L27	TRUE	0.370626		FALSE	-0.368011
CNAG_00733		conserved hypothetical protein	TRUE	-0.856309		FALSE	-0.151628
CNAG_00735		succinate-semialdehyde dehydrogenase	TRUE	0.735318		FALSE	0.80699
CNAG_00753		conserved hypothetical protein	TRUE	0.831798		TRUE	1.32694
CNAG_00765		conserved hypothetical protein	TRUE	0.886942		TRUE	0.815091
CNAG_00771		ribosomal protein L35	TRUE	0.402535		FALSE	1.02907
CNAG_00773		conserved hypothetical protein	TRUE	4.70033		FALSE	0.984591
CNAG_00779		60s ribosomal protein l27	TRUE	0.650084		FALSE	-0.379269
CNAG_00781		conserved hypothetical protein	TRUE	-0.651716		TRUE	-1.11832
CNAG_00791		conserved hypothetical protein	TRUE	-1.11577		TRUE	-0.632534
CNAG_00811		anthranilate phosphoribosyltransferase	TRUE	0.661701		FALSE	-1.73862
CNAG_00815		siderochrome-iron uptake transporter	TRUE	-3.62274		TRUE	-3.21749
CNAG_00826		glycerone kinase	FALSE	-5.27226		TRUE	-1.06306
CNAG_00828		pathway-specific nitrogen regulator	FALSE	0.792373		TRUE	-0.00425974
CNAG_00831		nucleoside-diphosphate-sugar epimerases	TRUE	-0.468251		FALSE	0.531448
CNAG_00866		transketolase	TRUE	1.05141		FALSE	1.33936
CNAG_00869		ATP-binding cassette transporter	TRUE	0.476727		TRUE	-0.00542628
CNAG_00873		conserved hypothetical protein	TRUE	-1.21572		FALSE	-1.72605
CNAG_00876		ferric-chelate reductase	TRUE	-2.4832		TRUE	-1.22533
CNAG_00879		glutamate dehydrogenase	TRUE	-0.592133		FALSE	-1.31713
CNAG_00883		transcription factor	FALSE	-1.42999		TRUE	-1.92738
CNAG_00905		MFS transporter	TRUE	-1.6829		TRUE	-2.67063
CNAG_00919		carboxypeptidase D	TRUE	-3.11803		TRUE	-1.64027
CNAG_00923		membrane protein	TRUE	0.765506		FALSE	0.887872
CNAG_00934		allantoinase	TRUE	1.22733		FALSE	0.174366
CNAG_00960		pre-mRNA splicing factor	TRUE	-0.626981		FALSE	0.140576
CNAG_00970		phosphatidate cytidylyltransferase	TRUE	0.421315		FALSE	0.553923
CNAG_00976		carbamoyl-phosphate synthase	TRUE	1.03525		FALSE	-0.476312
CNAG_00979		copper uptake transporter	TRUE	-1.95343		FALSE	-1.38208
CNAG_00999		conserved hypothetical protein	TRUE	-0.429195		FALSE	-0.967406
CNAG_01004		conserved hypothetical protein	TRUE	-0.827936		FALSE	-0.594083
CNAG_01005		glutathione transferase	TRUE	-0.798741		FALSE	-0.882256
CNAG_01010		conserved hypothetical protein	TRUE	-0.530545		TRUE	0.0765479
CNAG_01014		conserved hypothetical protein	FALSE	2.84602		TRUE	0.828556
CNAG_01019		Cu/Zn superoxide dismutase	TRUE	0.635259		FALSE	-0.658186
CNAG_01073		conserved hypothetical protein	FALSE	-2.87133		TRUE	-2.50619
CNAG_01080		hydroxyacid oxidase	TRUE	-5.36241		TRUE	-2.20539
CNAG_01084		ubiquitin conjugating enzyme 4	TRUE	-1.49436		FALSE	0.306581
CNAG_01087		conserved hypothetical protein	TRUE	1.0786		TRUE	0.566337
CNAG_01088		conserved hypothetical protein	TRUE	-0.973602		FALSE	-0.711657
CNAG_01097		short-chain dehydrogenase/reductase SDR	TRUE	-0.680971		TRUE	-0.773383
CNAG_01101		conserved hypothetical protein	FALSE	-0.460851		TRUE	-0.272511
CNAG_01104		conserved hypothetical protein	TRUE	0.26193		FALSE	-0.421261
CNAG_01110		co-chaperone	TRUE	-1.17981		FALSE	-1.44591
CNAG_01119		peptide transporter	FALSE	-1.22665		TRUE	-1.10105
CNAG_01126		guanine nucleotide exchange protein for ADP-robosylation factor	TRUE	-0.511753		FALSE	0.283435
CNAG_01137		aconitase	TRUE	0.842577		FALSE	1.20849
CNAG_01155		glycerol kinase	TRUE	0.804716		TRUE	0.95524
CNAG_01159		pre-mRNA-splicing factor SLU7	TRUE	0.827409		FALSE	-0.1289
CNAG_01161		conserved hypothetical protein	FALSE	0.0383555		TRUE	-0.249201
CNAG_01177		nuclear envelope-endoplasmic reticulum network protein	TRUE	0.511774		FALSE	-0.482836
CNAG_01178		nuclear envelope-endoplasmic reticulum network protein	FALSE	-0.708999		TRUE	-0.920621
CNAG_01197		ran GTPase activator	FALSE	-0.218344		TRUE	-0.288271
CNAG_01201		conserved hypothetical protein	TRUE	0.803065		FALSE	-0.105235
CNAG_01224		ribosomal protein L18.e	TRUE	0.516492		FALSE	-0.595501
CNAG_01228		conserved hypothetical protein	TRUE	-0.52905		FALSE	0.0154366
CNAG_01230		chitin deacetylase 2	TRUE	0.827676		TRUE	-0.73078
CNAG_01231		arginase	TRUE	-4.62224		TRUE	-1.19439
CNAG_01232		calcium-transporting ATPase	TRUE	-0.600276		FALSE	-0.252781
CNAG_01238		ornithine acetyltransferase	TRUE	-0.936352		FALSE	0.111443
CNAG_01257		aldo-keto reductase	TRUE	0.788947		FALSE	0.497506
CNAG_01261		myosin I binding protein	TRUE	0.90037		FALSE	-0.529008
CNAG_01263		vacuolar transporter chaperone 4	TRUE	-0.8193		FALSE	-0.297739
CNAG_01264		isocitrate dehydrogenase	TRUE	1.63734		TRUE	0.701343
CNAG_01285		other/AUR protein kinase	TRUE	0.637201		FALSE	-0.0337844
CNAG_01288		mitochondrial carrier protein rim2	FALSE	-0.289425		TRUE	-1.13296
CNAG_01289		conserved hypothetical protein	FALSE	-4.15621		TRUE	-1.25034
CNAG_01290		conserved hypothetical protein	TRUE	-0.541831		FALSE	-0.367434
CNAG_01303		conserved hypothetical protein	TRUE	0.628484		TRUE	0.16096
CNAG_01305		methionyl-tRNA synthetase	TRUE	0.231224		FALSE	-0.462084
CNAG_01314		vacuolar protein	TRUE	-0.37366		FALSE	-0.639538
CNAG_01319		conserved hypothetical protein	TRUE	-0.770398		FALSE	-4.41584
CNAG_01325		conserved hypothetical protein	FALSE	-0.564847		TRUE	-4.90506
CNAG_01331		conserved hypothetical protein	FALSE	-0.521584		TRUE	-0.300116
CNAG_01340		ATPase with bromodomain-containing protein	TRUE	0.283682		TRUE	1.29395
CNAG_01343		chaperone	FALSE	4.11689		TRUE	0.278808
CNAG_01354		conserved hypothetical protein	FALSE	-0.375475		TRUE	-3.58087
CNAG_01370		conserved hypothetical protein	FALSE	0		TRUE	-3.04633
CNAG_01377		PAB-dependent poly(A)-specific ribonuclease subunit PAN2	TRUE	-0.325423		FALSE	0.251214
CNAG_01413		nuclear and cytoplasmic polyadenylated RNA-binding protein pub1	TRUE	0.71426		FALSE	1.01472
CNAG_01420		conserved hypothetical protein	FALSE	0.448212		TRUE	1.37281
CNAG_01440		conserved hypothetical protein	TRUE	6.30812		FALSE	0.479216
CNAG_01442		cysteine desulfhydrase	TRUE	-1.00472		FALSE	0.0236031
CNAG_01474		conserved hypothetical protein	FALSE	0.345998		TRUE	0.0956004
CNAG_01475		sphingolipid C9-methyltransferase	TRUE	-0.441049		FALSE	-0.0564105
CNAG_01483		conserved hypothetical protein	FALSE	0.941892		TRUE	-3.32825
CNAG_01489		maltose O-acetyltransferase	TRUE	-5.07085		FALSE	-3.38857
CNAG_01492		conserved hypothetical protein	TRUE	0.578127		FALSE	-0.562342
CNAG_01497		integral membrane protein	TRUE	-1.58648		TRUE	-1.0539
CNAG_01498		arylsulfatase	TRUE	-1.25454		FALSE	-2.07148
CNAG_01499		conserved hypothetical protein	TRUE	-3.68444		TRUE	-3.17369
CNAG_01500		taurine dioxygenase	TRUE	-2.6252		FALSE	-0.868299
CNAG_01518		phosphoglycerate mutase	TRUE	4.5277		TRUE	0.82306
CNAG_01520		protein-arginine N-methyltransferase	TRUE	0.725155		FALSE	-0.0693104
CNAG_01528		conserved hypothetical protein	FALSE	-0.131284		TRUE	1.51303
CNAG_01534		predicted protein	TRUE	6.36735		TRUE	2.24573
CNAG_01537		virulence-associated DEAD Box protein	TRUE	0.549125		FALSE	1.14911
CNAG_01539		inositol-3-phosphate synthase	TRUE	1.00853		TRUE	-0.114233
CNAG_01542		taurine catabolism dioxygenase TauD	FALSE	-0.320815		TRUE	-0.71323
CNAG_01549		RNA splicing factor PRP9	TRUE	0.393045		FALSE	0.382589
CNAG_01556		cytoplasmic protein	TRUE	0.379706		FALSE	0.036252
CNAG_01563		histone deacetylase clr3	FALSE	-0.510415		TRUE	0.246102
CNAG_01569		conserved hypothetical protein	TRUE	1.16839		TRUE	0.687996
CNAG_01578		conserved hypothetical protein	TRUE	0.874317		FALSE	-0.376153
CNAG_01583		vacuolar-sorting protein SNF7	TRUE	-0.404792		FALSE	-0.550447
CNAG_01586		ATP synthase	TRUE	-0.481297		FALSE	0.38448
CNAG_01603		conserved hypothetical protein	TRUE	0.84554		TRUE	-0.0822499
CNAG_01607		thioredoxin	FALSE	-0.236539		TRUE	-5.05858
CNAG_01626	ADA2	transcription coactivator	TRUE	-8.8895		TRUE	-5.10041
CNAG_01629		conserved hypothetical protein	FALSE	-0.683521		TRUE	-0.904556
CNAG_01647		translocation protein sec66	FALSE	0.062722		TRUE	-0.386612
CNAG_01667		prenyltransferase	TRUE	0.585503		FALSE	3.13729
CNAG_01668		conserved hypothetical protein	TRUE	6.14249		FALSE	2.81448
CNAG_01675		tagatose-bisphosphate aldolase	TRUE	0.547531		FALSE	-0.461751
CNAG_01707		conserved hypothetical protein	TRUE	-0.573333		FALSE	-0.532353
CNAG_01713		conserved hypothetical protein	TRUE	-0.741601		FALSE	-4.5549
CNAG_01714		sulfonate dioxygenase	FALSE	-1.63416		TRUE	-3.89222
CNAG_01723		conserved hypothetical protein	FALSE	0.192773		TRUE	0.343989
CNAG_01726		transcriptional elongation regulator	TRUE	0.471944		FALSE	0.583896
CNAG_01741		conserved hypothetical protein	TRUE	4.98175		FALSE	-0.784734
CNAG_01742		water channel	TRUE	-3.22126		TRUE	-1.81781
CNAG_01745		sn-glycerol-3-phosphate dehydrogenase NAD	FALSE	-0.612891		TRUE	-0.880506
CNAG_01749		conserved hypothetical protein	TRUE	-0.979949		TRUE	-0.893589
CNAG_01760		conserved hypothetical protein	FALSE	-3.8159		TRUE	-1.03989
CNAG_01761		conserved hypothetical protein	TRUE	-0.855193		TRUE	-0.657685
CNAG_01765		conserved hypothetical protein	TRUE	-0.302053		FALSE	-0.555461
CNAG_01768		DUF895 domain membrane protein	TRUE	-0.878726		FALSE	-0.150556
CNAG_01773		conserved hypothetical protein	FALSE	0.493591		TRUE	1.44989
CNAG_01776		HpcH/HpaI aldolase/citrate lyase family protein	TRUE	6.27569		FALSE	-0.392931
CNAG_01796		conserved hypothetical protein	TRUE	-2.4032		TRUE	-2.00897
CNAG_01810		DNA-directed RNA polymerase I kda polypeptide	FALSE	-0.132144		TRUE	-1.05395
CNAG_01822		conserved hypothetical protein	TRUE	-0.487011		FALSE	-1.02596
CNAG_01839		transcriptional elongation regulator	TRUE	-0.408474		FALSE	-3.4739
CNAG_01847		conserved hypothetical protein	FALSE	-1.87124		TRUE	-2.99133
CNAG_01852		CCR4-NOT transcription complex	TRUE	0.601761		FALSE	-0.472426
CNAG_01855		conserved hypothetical protein	TRUE	-0.638218		FALSE	-0.992722
CNAG_01856		conserved hypothetical protein	FALSE	-1.07404		TRUE	-1.55027
CNAG_01865		conserved hypothetical protein	TRUE	-0.901401		TRUE	-1.41687
CNAG_01871		membrane glycoprotein spo14	FALSE	0.0158024		TRUE	-1.11805
CNAG_01889		glutathione S-transferase	TRUE	-1.04833		FALSE	-0.0241289
CNAG_01897		bromodomain transcription factor	TRUE	1.16525		FALSE	1.6383
CNAG_01907		other/PLK protein kinase	TRUE	1.563		TRUE	0.527255
CNAG_01916		DNA mismatch repair protein msh6	FALSE	-0.312119		TRUE	-7.5465e-05
CNAG_01922		alternative cyclin Pho80	FALSE	0.289709		TRUE	-3.18822
CNAG_01936		sugar transporter	FALSE	-3.22477		TRUE	-3.94647
CNAG_01939		fmHP	TRUE	-1.29194		FALSE	-3.45698
CNAG_01947		2,4-dienoyl-CoA reductase	TRUE	-7.429		TRUE	-3.85992
CNAG_01952		aryl-alcohol dehydrogenase	FALSE	-0.142309		TRUE	2.83428
CNAG_01954		aldo/keto reductase	TRUE	6.38455		TRUE	1.841
CNAG_01960		efflux protein EncT	TRUE	-5.45301		FALSE	-1.65029
CNAG_01961		MSP domain-containing protein	FALSE	-0.0564985		TRUE	-0.686255
CNAG_01964		oligopeptide transporter	TRUE	-2.5861		FALSE	-0.865897
CNAG_01973		C2H2 zinc finger protein Zas1A	TRUE	-0.321053		FALSE	-0.439876
CNAG_01975		helicase	FALSE	-0.329184		TRUE	-1.25452
CNAG_01981		sulfide:quinone oxidoreductase	TRUE	-2.01421		FALSE	-0.917126
CNAG_01988		bacteriophytochrome histidine kinase	TRUE	-0.646934		FALSE	-0.0776341
CNAG_01990		40s ribosomal protein s5-1	TRUE	0.597125		FALSE	1.15056
CNAG_02008		nuclear protein	TRUE	1.06665		FALSE	1.15027
CNAG_02022		RNA polymerase II subunit 3	TRUE	0.388173		FALSE	1.5094
CNAG_02023		conserved hypothetical protein	TRUE	4.79311		FALSE	1.69008
CNAG_02038		conserved hypothetical protein	FALSE	0.180575		TRUE	3.4851
CNAG_02045		acetoacyl-CoA synthetase	FALSE	3.10522		TRUE	2.88681
CNAG_02054		conserved hypothetical protein	TRUE	-0.58961		FALSE	-0.64259
CNAG_02055		conserved hypothetical protein	TRUE	-0.714263		FALSE	0.635226
CNAG_02056		conserved hypothetical protein	TRUE	4.18177		FALSE	1.48662
CNAG_02057		conserved hypothetical protein	TRUE	1.01128		FALSE	0.28061
CNAG_02058		hypothetical protein	FALSE	0.0541218		TRUE	-0.408348
CNAG_02062		glycoside hydrolase family 2	TRUE	-0.574621		FALSE	-0.801441
CNAG_02065		conserved hypothetical protein	TRUE	-1.34621		FALSE	-0.544396
CNAG_02067		vacuolar protein	TRUE	0.481928		FALSE	1.24088
CNAG_02070		conserved hypothetical protein	FALSE	0.39341		TRUE	1.89876
CNAG_02072		conserved hypothetical protein	FALSE	1.68328		TRUE	-2.12053
CNAG_02083		siderochrome-iron transporter	TRUE	-4.15505		TRUE	-3.34181
CNAG_02088		conserved hypothetical protein	TRUE	-0.950741		FALSE	-0.569897
CNAG_02089		conserved hypothetical protein	TRUE	-0.312167		FALSE	0.873969
CNAG_02095		cyclin	TRUE	1.26755		TRUE	1.66814
CNAG_02114		conserved hypothetical protein	TRUE	0.482552		FALSE	0.815983
CNAG_02119		conserved hypothetical protein	TRUE	0.376568		FALSE	0.370399
CNAG_02121		conserved hypothetical protein	FALSE	0.927591		TRUE	0.718596
CNAG_02130		RNA splicing factor Pad-1	TRUE	1.04638		FALSE	1.23823
CNAG_02138	CAS4	DNA replication helicase dna2	TRUE	0.639468		TRUE	0.949372
CNAG_02139		oxysterol-binding protein family	TRUE	-1.19494		FALSE	-0.121774
CNAG_02168		glucoamylase s1/s2	TRUE	-0.710363		FALSE	0.287328
CNAG_02193		conserved hypothetical protein	TRUE	1.72701		FALSE	1.85413
CNAG_02194		AGC/NDR protein kinase	TRUE	2.34776		TRUE	0.77324
CNAG_02204		nuclease	FALSE	-3.39824		TRUE	0.25205
CNAG_02208		ribonucleoside-diphosphate reductase large chain	FALSE	0.95229		TRUE	1.23602
CNAG_02214		ubiquitin conjugating enzyme	TRUE	0.700938		FALSE	0.487598
CNAG_02223		signal sequence binding protein	TRUE	-0.369142		FALSE	-0.346542
CNAG_02225		cellulase	TRUE	-1.78298		FALSE	-0.0851038
CNAG_02257		GTP-binding nuclear protein GSP1/Ran	TRUE	0.635424		FALSE	0.151124
CNAG_02270		homoserine O-acetyltransferase	TRUE	-0.58713		FALSE	-0.429164
CNAG_02284		branched-chain alpha-keto acid dehydrogenase E1-alpha subunit	FALSE	-0.694483		TRUE	-0.179879
CNAG_02285		nucleoside-diphosphate kinase	TRUE	1.16067		FALSE	0.737543
CNAG_02296		ATP binding protein	TRUE	0.950225		TRUE	-0.151686
CNAG_02307		L-serine ammonia-lyase	TRUE	-0.982177		FALSE	-1.25124
CNAG_02322		conserved hypothetical protein	FALSE	-0.619896		TRUE	-1.42747
CNAG_02323		conserved hypothetical protein	TRUE	-0.850614		FALSE	-1.27221
CNAG_02326		endodeoxyribonuclease	TRUE	-0.343216		FALSE	0.154102
CNAG_02327		prolidase	TRUE	1.33354		FALSE	0.351967
CNAG_02328		ribosome biogenesis protein TSR1	FALSE	-0.00928679		TRUE	-0.217503
CNAG_02331		40S ribosomal protein S9	TRUE	0.762516		FALSE	-0.806313
CNAG_02338		DNA-binding protein hexbp	FALSE	-0.514829		TRUE	-0.13477
CNAG_02351		conserved hypothetical protein	TRUE	0.710929		FALSE	-2.20522
CNAG_02353		conserved hypothetical protein	TRUE	-5.094		TRUE	-2.24954
CNAG_02356		conserved hypothetical protein	FALSE	4.50595		TRUE	0.1337
CNAG_02361		transmembrane transporter Liz1p	TRUE	-0.758289		FALSE	-3.85934
CNAG_02363		SCR1 protein	TRUE	-4.13806		TRUE	-3.89015
CNAG_02367		GTPase	FALSE	-0.454838		TRUE	-0.321043
CNAG_02375		polyphosphoinositide phosphatase	TRUE	0.843511		FALSE	0.377991
CNAG_02382		ribosome biogenesis protein BRX1	TRUE	0.498287		FALSE	-0.55816
CNAG_02384		conserved hypothetical protein	FALSE	-0.142677		TRUE	-0.548881
CNAG_02387		conserved hypothetical protein	TRUE	3.80504		FALSE	-0.150519
CNAG_02412		rRNA-processing protein CGR1	FALSE	0.615708		TRUE	1.09401
CNAG_02415		annexin XIV	TRUE	4.10561		FALSE	1.92628
CNAG_02418		asparagine-tRNA ligase	TRUE	1.47476		TRUE	-3.35581
CNAG_02446		response regulator receiver domain-containing protein	TRUE	-4.77473		TRUE	-4.08765
CNAG_02455		choline transporter	TRUE	-0.663063		TRUE	0.11945
CNAG_02470		phosphoric monoester hydrolase	FALSE	0.740847		TRUE	0.190719
CNAG_02472		endosomal P24A protein	TRUE	-0.377456		FALSE	1.64047
CNAG_02476		conserved hypothetical protein	TRUE	4.07421		TRUE	1.08275
CNAG_02477		conserved hypothetical protein	TRUE	1.04407		FALSE	-4.65439
CNAG_02479		monosaccharide transporter	FALSE	-3.48434		TRUE	-3.99913
CNAG_02494		KEX1 protein	TRUE	-0.525656		FALSE	-0.758916
CNAG_02496		conserved hypothetical protein	FALSE	-0.925152		TRUE	-0.332574
CNAG_02498		conserved hypothetical protein	FALSE	0.235178		TRUE	1.0672
CNAG_02515		conserved hypothetical protein	TRUE	0.465368		FALSE	0.101178
CNAG_02516		conserved hypothetical protein	TRUE	-2.64315		TRUE	-0.97549
CNAG_02527		multidrug transporter	TRUE	-0.719051		FALSE	-0.199695
CNAG_02540		conserved hypothetical protein	TRUE	4.2303		FALSE	0.388807
CNAG_02546		transferase	TRUE	0.550093		FALSE	-0.866294
CNAG_02552		transketolase	TRUE	-1.55663		TRUE	-2.18414
CNAG_02561		spermine transporter	TRUE	-1.46371		FALSE	-0.605134
CNAG_02585		RfeF	FALSE	0.354641		TRUE	0.0315729
CNAG_02665		conserved hypothetical protein	FALSE	-0.658403		TRUE	0.127792
CNAG_02675		serine/threonine-protein kinase	TRUE	0.483313		TRUE	0.945053
CNAG_02676		conserved hypothetical protein	FALSE	0.0318365		TRUE	0.902322
CNAG_02683		conserved hypothetical protein	TRUE	0.752328		FALSE	0.775205
CNAG_02692		nitroreductase family protein	FALSE	0.457968		TRUE	0.246696
CNAG_02699		conserved hypothetical protein	TRUE	-0.374224		FALSE	-0.547224
CNAG_02703		conserved hypothetical protein	TRUE	-0.689691		TRUE	-0.495275
CNAG_02717		aryl-alcohol dehydrogenase	TRUE	0.834196		FALSE	-0.297457
CNAG_02718		NAD binding dehydrogenase family protein	FALSE	-0.365454		TRUE	0.396264
CNAG_02729		conserved hypothetical protein	TRUE	1.59434		TRUE	-3.64399
CNAG_02735		hypothetical protein	TRUE	-7.62988		FALSE	-5.50542
CNAG_02742		conserved hypothetical protein	FALSE	-0.522767		TRUE	-0.914479
CNAG_02748		UTP-glucose-1-phosphate uridylyltransferase	TRUE	0.518499		FALSE	-0.354143
CNAG_02752		short-chain dehydrogenase	TRUE	-1.70858		TRUE	-0.545116
CNAG_02754		40S ribosomal protein S12	TRUE	0.656423		FALSE	0.0246675
CNAG_02755		conserved hypothetical protein	TRUE	-0.321121		FALSE	1.2225
CNAG_02765		3-hydroxyisobutyrate dehydrogenase	TRUE	4.24731		FALSE	-0.204044
CNAG_02777		phosphate transporter	TRUE	-1.43621		TRUE	-1.90021
CNAG_02782		cytoplasmic protein	TRUE	-0.610761		FALSE	-1.0106
CNAG_02788		conserved hypothetical protein	TRUE	-0.762774		FALSE	-0.848869
CNAG_02789		nitrogen permease regulator 2	TRUE	-0.696825		FALSE	-0.612451
CNAG_02793		kynurenine 3-monooxygenase	TRUE	0.325462		FALSE	-0.26666
CNAG_02796		phospho-2-dehydro-3-deoxyheptonate aldolase	TRUE	0.469386		FALSE	-0.314763
CNAG_02797	CPL1	pria protein	TRUE	-1.01202		FALSE	-1.081
CNAG_02803		conserved hypothetical protein	FALSE	0.30292		TRUE	-0.454914
CNAG_02814		glycerol-3-phosphate dehydrogenase	TRUE	0.642613		FALSE	0.699007
CNAG_02820		CAMK/CAMKL/LKB protein kinase	TRUE	0.51939		FALSE	0.181663
CNAG_02822		conserved hypothetical protein	TRUE	-1.32443		FALSE	0.0791701
CNAG_02825		argininosuccinate lyase	TRUE	1.00969		FALSE	-2.53132
CNAG_02847		thymidylate kinase	FALSE	-1.21689		TRUE	-2.35673
CNAG_02848		conserved hypothetical protein	TRUE	1.19808		TRUE	0.421686
CNAG_02852		aminotransferase	TRUE	-0.709481		FALSE	-0.131136
CNAG_02854		conserved hypothetical protein	TRUE	0.558601		FALSE	-0.430468
CNAG_02856		potassium transport protein	TRUE	-0.888477		FALSE	-0.575106
CNAG_02859		NADH kinase	TRUE	-4.079		FALSE	0.143471
CNAG_02860		endo-1,3(4)-beta-glucanase	FALSE	0.383598		TRUE	-4.31278
CNAG_02865		hypothetical protein	TRUE	-9.32217		TRUE	-4.98679
CNAG_02868		tryptophan 2,3-dioxygenase	TRUE	-0.638094		FALSE	-0.275614
CNAG_02880		cytoplasmic protein	TRUE	0.682224		FALSE	-0.14174
CNAG_02895		dynamin GTPase	TRUE	-0.341409		FALSE	0.328193
CNAG_02897		inositol hexaphosphate kinase 1	FALSE	0.43309		TRUE	0.663231
CNAG_02915		AGC/PDK1 protein kinase	TRUE	0.893374		FALSE	-3.72855
CNAG_02919		conserved hypothetical protein	FALSE	-3.02118		TRUE	-3.64465
CNAG_02929		transcription initiation factor tfiid 111 kda subunit	FALSE	-0.128567		TRUE	-0.352654
CNAG_02930		conserved hypothetical protein	TRUE	-0.98496		TRUE	-1.28092
CNAG_02934		conserved hypothetical protein	TRUE	-1.43133		TRUE	0.297813
CNAG_02939		Pex3p	TRUE	1.20943		TRUE	-2.27732
CNAG_02944		acid phosphatase	FALSE	2.10149		TRUE	-3.23865
CNAG_02956		transcription factor IWS1	TRUE	0.248123		FALSE	-0.133015
CNAG_02963		cell division control protein 23	TRUE	0.191227		FALSE	-0.314383
CNAG_02967		conserved hypothetical protein	TRUE	-0.652934		FALSE	0.259249
CNAG_02975		conserved hypothetical protein	FALSE	0.107733		TRUE	0.760701
CNAG_02981		Sin3 protein	TRUE	0.46978		FALSE	0.289123
CNAG_02990		nuclear protein	TRUE	0.65847		FALSE	0.187813
CNAG_02993		imidazoleglycerol-phosphate dehydratase	FALSE	0.342694		TRUE	0.433731
CNAG_02994		conserved hypothetical protein	TRUE	0.391789		FALSE	0.542876
CNAG_02998		nuclear protein	TRUE	0.888244		FALSE	0.173841
CNAG_02999		conserved hypothetical protein	TRUE	-1.09747		FALSE	-0.233134
CNAG_03000		ribosomal protein S19	TRUE	0.523694		FALSE	0.211795
CNAG_03004		riboflavin synthase	TRUE	0.842626		FALSE	-0.756015
CNAG_03006		conserved hypothetical protein	FALSE	2.76362		TRUE	-4.45827
CNAG_03009		conserved hypothetical protein	FALSE	4.60227		TRUE	-4.33005
CNAG_03011		glycerate-and formate-dehydrogenase	FALSE	-4.13101		TRUE	-1.24907
CNAG_03012		hypothetical protein	TRUE	-0.721419		FALSE	-0.766207
CNAG_03014		pyrophosphatase	TRUE	-4.12232		FALSE	-0.235907
CNAG_03015		prcdna38	TRUE	0.47623		FALSE	1.44142
CNAG_03019		long-chain-fatty-acid-CoA ligase	TRUE	1.18186		TRUE	1.49638
CNAG_03038		conserved hypothetical protein	TRUE	0.75549		FALSE	0.679531
CNAG_03046		conserved hypothetical protein	FALSE	0.324115		TRUE	0.0372673
CNAG_03049		predicted protein	FALSE	-0.336283		TRUE	0.284929
CNAG_03058		Hmp1 protein	TRUE	1.44172		TRUE	1.74843
CNAG_03059		conserved hypothetical protein	TRUE	1.28647		TRUE	0.802383
CNAG_03060		multiple drug resistance protein	TRUE	-1.08205		FALSE	0.19082
CNAG_03070		histone lysine N-methyltransferase	FALSE	3.75371		TRUE	0.99347
CNAG_03072		phosphopyruvate hydratase	TRUE	1.32777		FALSE	-3.62944
CNAG_03083		cupin domain-containing protein	FALSE	-0.80992		TRUE	-6.93637
CNAG_03084		endoribonuclease L-PSP	FALSE	-1.12276		TRUE	-3.19284
CNAG_03090		conserved hypothetical protein	FALSE	-0.630075		TRUE	-0.259564
CNAG_03098		conserved hypothetical protein	TRUE	0.804274		FALSE	0.407759
CNAG_03109		ubiquitin carboxyl-terminal hydrolase 6	TRUE	0.639122		FALSE	0.114495
CNAG_03110		conserved hypothetical protein	TRUE	-0.332015		FALSE	-0.243626
CNAG_03113		trehalose synthase	TRUE	-0.946177		FALSE	-1.1855
CNAG_03122		predicted protein	FALSE	-4.86882		TRUE	-0.714524
CNAG_03135		DUF803 domain membrane protein	TRUE	0.557775		TRUE	-0.292354
CNAG_03137		STE/STE11 protein kinase	FALSE	3.62899		TRUE	-0.828097
CNAG_03140		sugar transporter	TRUE	-0.725284		FALSE	0.655493
CNAG_03143		conserved hypothetical protein	TRUE	1.09933		TRUE	1.63215
CNAG_03148		nuclear condensin complex protein	TRUE	1.08706		TRUE	1.0108
CNAG_03149		RING-10 protein	TRUE	0.752183		TRUE	0.835695
CNAG_03152		calcium-binding protein	FALSE	0.123728		TRUE	1.30291
CNAG_03156		conserved hypothetical protein	FALSE	0.955361		TRUE	0.383192
CNAG_03162		vacuolar protein	TRUE	-0.654352		FALSE	-0.549887
CNAG_03177		conserved hypothetical protein	TRUE	-0.566625		FALSE	0.166034
CNAG_03191		FZR1 protein	FALSE	0.419331		TRUE	-2.96832
CNAG_03194		saccharopine dehydrogenase	FALSE	-0.943363		TRUE	-3.29346
CNAG_03198		40S ribosomal protein S8	TRUE	0.609028		FALSE	-0.822348
CNAG_03199		FAD dependent oxidoreductase superfamily	FALSE	-0.142154		TRUE	-0.985483
CNAG_03203		DNA polymerase epsilon p12 subunit	TRUE	0.536588		FALSE	-0.616142
CNAG_03204		conserved hypothetical protein	TRUE	-1.07226		TRUE	-0.40953
CNAG_03213		UV-endonuclease UVE-1	TRUE	-0.329988		FALSE	-0.512171
CNAG_03227		conserved hypothetical protein	FALSE	0.461065		TRUE	-1.67645
CNAG_03238		dioxygenase subfamily protein	FALSE	-3.54127		TRUE	-0.568218
CNAG_03239		conserved hypothetical protein	TRUE	3.53379		TRUE	1.95597
CNAG_03243		2-nitropropane dioxygenase	TRUE	0.927465		FALSE	1.41025
CNAG_03250		conserved hypothetical protein	TRUE	-0.559039		FALSE	-0.0532939
CNAG_03291		conserved hypothetical protein	TRUE	-0.609657		FALSE	-0.32477
CNAG_03294		conserved hypothetical protein	FALSE	-0.540376		TRUE	-0.412505
CNAG_03295		conserved hypothetical protein	TRUE	-0.445209		FALSE	-0.0446227
CNAG_03316		rho GDP-dissociation inhibitor 1	TRUE	0.849296		FALSE	0.593479
CNAG_03328		conserved hypothetical protein	FALSE	1.09821		TRUE	-1.40456
CNAG_03339		biotin transporter	TRUE	-3.23962		FALSE	-5.41107
CNAG_03340		flavonol synthase	TRUE	-2.83615		TRUE	-3.01512
CNAG_03345		SSD1 protein	TRUE	0.448071		FALSE	0.182446
CNAG_03347		chaperone	TRUE	-0.621826		FALSE	-0.00629376
CNAG_03358		phosphoglycerate kinase	TRUE	0.781893		FALSE	0.472512
CNAG_03360		conserved hypothetical protein	TRUE	4.01052		FALSE	0.0595717
CNAG_03363		conserved hypothetical protein	TRUE	-0.573806		FALSE	0.242961
CNAG_03366		conserved hypothetical protein	FALSE	0.480436		TRUE	0.849794
CNAG_03369		other/WEE protein kinase	FALSE	0.742206		TRUE	-0.478188
CNAG_03374		DNA replication complex GINS protein PSF1	FALSE	0.0178668		TRUE	-0.987254
CNAG_03379		n-acetyltransferase 5	TRUE	-0.838576		FALSE	0.048497
CNAG_03383		conserved hypothetical protein	FALSE	0.214467		TRUE	-0.364564
CNAG_03389		alpha-ketoglutarate catabolism dioxygenase	TRUE	-0.572437		FALSE	-3.98659
CNAG_03398		zrt1 protein	TRUE	-2.71403		TRUE	-3.90333
CNAG_03414		conserved hypothetical protein	FALSE	3.04728		TRUE	-0.214107
CNAG_03419		DEAD-box protein abstrakt	TRUE	0.802232		FALSE	0.80044
CNAG_03420		carboxypeptidase s	FALSE	0.609311		TRUE	0.0007133
CNAG_03433		endo alpha-1,4 polygalactosaminidase precusor	TRUE	-0.501016		TRUE	-0.446802
CNAG_03435		snRNP subunit	TRUE	0.435382		FALSE	0.42595
CNAG_03436		transaminase	TRUE	1.00194		TRUE	-0.432409
CNAG_03438	HXT1	hexose transporter	TRUE	-1.15355		TRUE	-0.462278
CNAG_03450		ATP-binding cassette transporter	TRUE	0.363399		FALSE	0.77777
CNAG_03451		conserved hypothetical protein	TRUE	0.831291		FALSE	-3.86765
CNAG_03461		hypothetical protein	TRUE	-7.76152		FALSE	-3.6546
CNAG_03475		conserved hypothetical protein	TRUE	1.58102		FALSE	0.940279
CNAG_03480		conserved hypothetical protein	FALSE	-0.394227		TRUE	0.135253
CNAG_03482		thioredoxin-dependent peroxide reductase	TRUE	0.60291		FALSE	-0.714194
CNAG_03493		platelet-activating factor acetylhydrolase	TRUE	-1.19772		TRUE	-0.963256
CNAG_03512		conserved hypothetical protein	TRUE	-0.675443		FALSE	-0.186766
CNAG_03516		conserved hypothetical protein	TRUE	0.939876		FALSE	0.405184
CNAG_03525		trehalase	FALSE	-0.0960407		TRUE	-0.145994
CNAG_03531		3-beta hydroxysteroid dehydrogenase/isomerase	TRUE	-0.94515		FALSE	-1.04117
CNAG_03538		predicted protein	FALSE	-1.86746		TRUE	1.54505
CNAG_03539		conserved hypothetical protein	TRUE	5.06049		FALSE	1.38268
CNAG_03545		conserved hypothetical protein	TRUE	-3.97169		TRUE	-0.941914
CNAG_03554		coatomer alpha subunit	TRUE	-0.399444		FALSE	0.0531624
CNAG_03557		transcription initiation factor iia small chain	TRUE	0.776658		FALSE	-2.98493
CNAG_03560		conserved hypothetical protein	FALSE	-0.242447		TRUE	-2.70865
CNAG_03588		aminoadipate-semialdehyde dehydrogenase	TRUE	0.881262		FALSE	-0.0554135
CNAG_03589		adrenodoxin-type ferredoxin	FALSE	0.0511831		TRUE	-0.675092
CNAG_03590		casein kinase II beta chain	TRUE	-0.412236		FALSE	-0.197233
CNAG_03596		dihydrolipoamide succinyltransferase	TRUE	0.493329		FALSE	0.902297
CNAG_03599		mandelate racemase/muconate lactonizing enzyme	TRUE	5.06277		TRUE	1.29241
CNAG_03613		conserved hypothetical protein	FALSE	-0.222379		TRUE	1.12612
CNAG_03618		quinone oxidoreductase	TRUE	1.71722		FALSE	-3.63754
CNAG_03644	CAS3	CAS3p	FALSE	-4.20547		TRUE	-4.52917
CNAG_03654		ATP dependent DNA helicase	TRUE	-0.467635		FALSE	0.347085
CNAG_03658		predicted protein	TRUE	1.15046		FALSE	0.823327
CNAG_03664		high-affinity nickel-transporter	TRUE	0.941784		FALSE	1.57024
CNAG_03666		acyl-CoA dehydrogenase	TRUE	1.32871		FALSE	1.41953
CNAG_03674		oxoglutarate dehydrogenase	TRUE	0.403147		FALSE	0.133892
CNAG_03687		conserved hypothetical protein	TRUE	-3.69233		FALSE	-0.179115
CNAG_03706		serine/threonine-protein phosphatase PP1	TRUE	-0.321021		FALSE	-0.499992
CNAG_03707		efflux protein	FALSE	-0.466108		TRUE	-0.0916294
CNAG_03715		conserved hypothetical protein	TRUE	4.59916		FALSE	-3.65373
CNAG_03716		conserved hypothetical protein	TRUE	-8.05097		TRUE	-4.25523
CNAG_03718		metallopeptidase	TRUE	-0.672474		FALSE	-1.30216
CNAG_03719		conserved hypothetical protein	TRUE	-1.35131		TRUE	-0.0003335
CNAG_03729		peroxisome targeting sequence binding protein	TRUE	1.08797		TRUE	1.28487
CNAG_03730		DNA-directed RNA polymerase II kda polypeptide	TRUE	0.961945		TRUE	0.323956
CNAG_03739		ribosomal L10 protein	TRUE	0.488932		FALSE	-0.0107728
CNAG_03747		60S ribosomal protein L27a	TRUE	0.459933		FALSE	1.33237
CNAG_03759		conidiation-specific protein 6	FALSE	1.19003		TRUE	2.00489
CNAG_03763		cytoskeletal protein binding protein	FALSE	0.683231		TRUE	0.541478
CNAG_03766		ankyrin repeat-containing protein	TRUE	0.583694		FALSE	-0.10585
CNAG_03773		NAD binding dehydrogenase family protein	TRUE	-0.542117		FALSE	-0.486616
CNAG_03775		conserved hypothetical protein	TRUE	-0.806082		FALSE	-0.16409
CNAG_03781		conserved hypothetical protein	FALSE	0.378683		TRUE	0.682694
CNAG_03790		conserved hypothetical protein	TRUE	0.43489		FALSE	0.0268283
CNAG_03795		purine-specific oxidized base lesion DNA N-glycosylase	FALSE	-0.377649		TRUE	-0.797786
CNAG_03822		tafazzin exon 5 and exon 9 deleted variant short form	FALSE	0.814003		TRUE	-3.46789
CNAG_03835		predicted protein	FALSE	0.688231		TRUE	-2.9312
CNAG_03839		transcriptional repressor	TRUE	-0.555308		FALSE	-0.00024348
CNAG_03845		multidrug resistance protein fnx1	TRUE	-1.17965		FALSE	-1.23839
CNAG_03848		glutathione transferase	TRUE	-3.21362		TRUE	-0.820351
CNAG_03857		hypothetical protein	FALSE	0.674417		TRUE	0.365563
CNAG_03858		conserved hypothetical protein	TRUE	0.648216		FALSE	-0.237464
CNAG_03871		phosphotyrosine protein phosphatase	FALSE	-0.205856		TRUE	-0.551428
CNAG_03877		adaptor complex subunit medium chain 3	TRUE	-0.363849		FALSE	0.142364
CNAG_03881		conserved hypothetical protein	TRUE	-3.23691		FALSE	-2.27922
CNAG_03883		conserved hypothetical protein	TRUE	-4.45908		FALSE	-2.89165
CNAG_03890		conserved hypothetical protein	TRUE	-0.283135		FALSE	-0.159317
CNAG_03891		heat shock protein	TRUE	0.844502		FALSE	0.401842
CNAG_03893		MAP kinase phosphatase	TRUE	0.722929		FALSE	-1.93852
CNAG_03894		conserved hypothetical protein	TRUE	-4.68472		TRUE	-2.63321
CNAG_03897		conserved hypothetical protein	FALSE	0.230048		TRUE	-0.0687737
CNAG_03899		HSP 70 family protein	TRUE	0.545227		FALSE	0.177377
CNAG_03910		D-xylose-proton symporter	TRUE	-0.958474		FALSE	-0.429515
CNAG_03911		hydrolase	TRUE	-1.52834		FALSE	0.225407
CNAG_03930		predicted protein	FALSE	0.635547		TRUE	0.0357357
CNAG_03936		cytoplasmic protein	TRUE	-0.711221		FALSE	-0.312039
CNAG_03953		SUA5/yciO/yrdC family	TRUE	0.503042		TRUE	0.255443
CNAG_03959		conserved hypothetical protein	TRUE	0.847642		FALSE	-0.24562
CNAG_03960		carboxypeptidase s	TRUE	-0.970797		FALSE	0.152351
CNAG_03974		conserved hypothetical protein	TRUE	1.0448		FALSE	1.0524
CNAG_03977		conserved hypothetical protein	TRUE	3.66528		FALSE	1.09916
CNAG_03983		oxidoreductase	TRUE	0.812774		FALSE	-0.0956761
CNAG_03984		conserved hypothetical protein	FALSE	-0.805635		TRUE	-0.483284
CNAG_03987		eRFS	TRUE	0.476015		TRUE	0.407659
CNAG_03993		EB1 domain-containing protein	TRUE	0.790142		FALSE	1.03981
CNAG_03998		transcriptional activator	TRUE	0.961714		TRUE	0.0015913
CNAG_03999		conserved hypothetical protein	FALSE	0.00600038		TRUE	-0.89084
CNAG_04004		40s ribosomal protein s3ae-a	TRUE	0.551804		FALSE	0.137099
CNAG_04005		cytoplasmic protein	FALSE	0.176036		TRUE	0.991979
CNAG_04008		conserved hypothetical protein	FALSE	2.55504		TRUE	0.395668
CNAG_04010		GTP cyclohydrolase I	TRUE	-0.712909		FALSE	-0.381692
CNAG_04011		60s ribosomal protein l37a	TRUE	0.725089		FALSE	0.56533
CNAG_04014		26S proteasome regulatory subunit RPN9	TRUE	0.904731		TRUE	1.27641
CNAG_04018		conserved hypothetical protein	TRUE	1.05168		TRUE	-3.35299
CNAG_04025		transaldolase	TRUE	-1.01264		TRUE	-8.98496
CNAG_04030		predicted protein	TRUE	-5.4854		TRUE	-6.23219
CNAG_04038		MFS quinate transporter QutD	TRUE	-1.0832		FALSE	-1.44722
CNAG_04040		AGC/RSK protein kinase	TRUE	-0.561647		FALSE	0.210765
CNAG_04063		selenoprotein W	FALSE	4.59918		TRUE	-0.21028
CNAG_04065		UDP-N-acetylglucosamine transferase subunit ALG13	FALSE	-0.302115		TRUE	-0.66229
CNAG_04069		PRP31	TRUE	-0.557688		FALSE	0.407788
CNAG_04070		exonuclease	FALSE	0.564838		TRUE	-0.0573089
CNAG_04077		hypothetical protein	FALSE	-1.5879		TRUE	-0.843181
CNAG_04094		conserved hypothetical protein	TRUE	-0.830038		TRUE	-0.765308
CNAG_04101		conserved hypothetical protein	FALSE	-0.462696		TRUE	0.0891841
CNAG_04105		hypothetical protein	TRUE	1.03101		FALSE	1.4145
CNAG_04108		kinase	TRUE	4.82665		FALSE	0.563179
CNAG_04113		conserved hypothetical protein	TRUE	-0.630422		FALSE	0.390333
CNAG_04148		other/NEK protein kinase	TRUE	1.98653		TRUE	1.29394
CNAG_04149		nuclear pore complex protein	TRUE	0.677008		TRUE	0.179003
CNAG_04155		small nuclear ribonucleoprotein E	FALSE	-0.355956		TRUE	-0.648758
CNAG_04158		transcription corepressor	TRUE	-0.560616		FALSE	-1.26186
CNAG_04169		conserved hypothetical protein	TRUE	-1.42168		TRUE	-0.360639
CNAG_04183		conserved hypothetical protein	FALSE	0.341839		TRUE	-3.53363
CNAG_04186		conserved hypothetical protein	TRUE	-1.50304		TRUE	-3.86067
CNAG_04198		conserved hypothetical protein	TRUE	0.478427		FALSE	0.0822673
CNAG_04215		sulfate adenylyltransferase	TRUE	-1.07791		FALSE	1.17809
CNAG_04217		phosphoenolpyruvate carboxykinase	FALSE	1.5082		TRUE	1.58194
CNAG_04227		conserved hypothetical protein	TRUE	0.649899		FALSE	-0.0262678
CNAG_04243		Cdc24	TRUE	-0.629		FALSE	0.504557
CNAG_04245		chitinase	TRUE	0.754833		FALSE	0.539721
CNAG_04283		integral membrane protein	TRUE	-0.511595		FALSE	0.988649
CNAG_04288		conserved hypothetical protein	FALSE	4.59863		TRUE	1.59181
CNAG_04291		glycosyl-hydrolase	TRUE	1.62503		TRUE	-0.424692
CNAG_04300		conserved hypothetical protein	FALSE	-0.486878		TRUE	-0.703947
CNAG_04303		E3 ubiquitin-protein ligase BRE1	TRUE	0.587996		FALSE	1.1158
CNAG_04305		conserved hypothetical protein	TRUE	4.39687		FALSE	0.681727
CNAG_04312	MAN1	mannose-6-phosphate isomerase	TRUE	-0.56607		FALSE	0.00744108
CNAG_04313		NADPH dehydrogenase 2	TRUE	1.1094		FALSE	0.169499
CNAG_04323		DUF1212 family protein	TRUE	-0.893075		FALSE	-1.02777
CNAG_04328		ubiquitin-conjugating enzyme e2-18 kda	TRUE	-0.912715		FALSE	-0.618742
CNAG_04334		conserved hypothetical protein	TRUE	1.14385		FALSE	-0.336508
CNAG_04338		cation diffusion facilitator 1	TRUE	-0.49166		FALSE	-0.755887
CNAG_04351		methylmalonate-semialdehyde dehydrogenase	FALSE	0.182259		TRUE	-0.408869
CNAG_04355		conserved hypothetical protein	FALSE	-0.480536		TRUE	0.109985
CNAG_04361		conserved hypothetical protein	FALSE	0.21015		TRUE	0.779073
CNAG_04382		conserved hypothetical protein	TRUE	0.768265		FALSE	0.14749
CNAG_04389		conserved hypothetical protein	TRUE	4.82546		FALSE	0.191637
CNAG_04406		conserved hypothetical protein	FALSE	1.23179		TRUE	1.11337
CNAG_04409		conserved hypothetical protein	FALSE	0.143167		TRUE	0.42055
CNAG_04410		endoplasmic reticulum protein	FALSE	0.254566		TRUE	0.462402
CNAG_04412		conserved hypothetical protein	TRUE	0.590763		FALSE	-2.77925
CNAG_04415		oxidoreductase	TRUE	-0.757888		TRUE	-3.35587
CNAG_04441		polyadenylate-binding protein	TRUE	0.75974		FALSE	-0.0411985
CNAG_04444		small nuclear ribonucleoprotein	TRUE	-0.580721		FALSE	0.23255
CNAG_04455		peroxisomal protein	FALSE	1.27192		TRUE	-0.564764
CNAG_04474		monocarboxylic acid transporter	TRUE	-1.25112		FALSE	-0.681183
CNAG_04478		conserved hypothetical protein	TRUE	0.730764		TRUE	0.667933
CNAG_04485		long-chain-fatty-acid-CoA-ligase	TRUE	0.341873		TRUE	0.599433
CNAG_04496		rab GTPase activator	TRUE	0.679406		FALSE	0.76556
CNAG_04498		alpha-1,2-mannosidase	FALSE	0.298609		TRUE	0.227646
CNAG_04499		clathrin light chain	TRUE	-0.540066		FALSE	-0.25474
CNAG_04501		anthranilate synthase component 2	TRUE	0.528699		FALSE	-0.0185541
CNAG_04507		conserved hypothetical protein	TRUE	-1.01699		FALSE	-2.527
CNAG_04508		conserved hypothetical protein	TRUE	-2.21182		FALSE	-1.97801
CNAG_04531		enoyl-CoA hydratase	TRUE	0.94686		FALSE	0.949292
CNAG_04566		beta-flanking protein	TRUE	0.997824		FALSE	-0.594913
CNAG_04585		conserved hypothetical protein	TRUE	-3.33662		TRUE	-1.23077
CNAG_04599		3-methyl-2-oxobutanoate hydroxymethyltransferase	TRUE	-0.680325		FALSE	0.201638
CNAG_04603		conserved hypothetical protein	TRUE	3.20759		FALSE	0.275384
CNAG_04607		hypothetical protein	TRUE	0.450914		FALSE	0.185862
CNAG_04620		conserved hypothetical protein	TRUE	0.786988		FALSE	3.60581
CNAG_04623		conserved hypothetical protein	FALSE	0.75126		TRUE	4.7558
CNAG_04626		conserved hypothetical protein	FALSE	2.33987		TRUE	1.72969
CNAG_04631		ribitol kinase	TRUE	0.236863		FALSE	0.287111
CNAG_04654		UNC-50 family protein	TRUE	0.449067		FALSE	0.405626
CNAG_04656		arginyl-tRNA-protein transferase	FALSE	3.39461		TRUE	1.05357
CNAG_04657		short chain dehydrogenase	TRUE	1.12282		FALSE	1.16853
CNAG_04670		conserved hypothetical protein	TRUE	0.926833		FALSE	0.72128
CNAG_04675		conserved hypothetical protein	TRUE	-0.562281		FALSE	0.515435
CNAG_04678		AGC/AKT protein kinase	FALSE	0.307334		TRUE	0.0130619
CNAG_04684		protein transport protein SEC23	TRUE	-0.503692		FALSE	-0.935148
CNAG_04707		conserved hypothetical protein	FALSE	-0.671193		TRUE	-0.581144
CNAG_04726		60s ribosomal protein l20	TRUE	0.93202		FALSE	-0.326326
CNAG_04734		ornithine carrier protein	TRUE	-0.839		FALSE	0.062494
CNAG_04740		conserved hypothetical protein	FALSE	0.127188		TRUE	-0.50072
CNAG_04753		lactonohydrolase	TRUE	-1.37584		FALSE	-1.10297
CNAG_04755		STE/STE11 protein kinase	TRUE	-0.594582		FALSE	-1.2116
CNAG_04756		conserved hypothetical protein	TRUE	-2.4218		TRUE	-1.63451
CNAG_04768		conserved hypothetical protein	TRUE	-0.905785		FALSE	-0.580291
CNAG_04785		conserved hypothetical protein	TRUE	-4.72238		FALSE	0.450786
CNAG_04788		conserved hypothetical protein	TRUE	0.70489		TRUE	0.2732
CNAG_04799		ribosomal protein L14	TRUE	0.405414		FALSE	-0.497597
CNAG_04800		phenylalanine-tRNA ligase	FALSE	-0.0753414		TRUE	-0.94912
CNAG_04801		conserved hypothetical protein	TRUE	-0.872082		FALSE	-0.29714
CNAG_04803		structural molecule	FALSE	0.456379		TRUE	-2.7723
CNAG_04810		conserved hypothetical protein	TRUE	5.32927		FALSE	-6.86526
CNAG_04818		conserved hypothetical protein	TRUE	-4.68948		TRUE	-3.444
CNAG_04824		conserved hypothetical protein	TRUE	0.487134		FALSE	0.596149
CNAG_04833		conserved hypothetical protein	FALSE	-0.0628148		TRUE	0.542957
CNAG_04844		mitochondrial import receptor subunit tom22	FALSE	0.493427		TRUE	-0.167584
CNAG_04862		glutamate synthase	TRUE	-0.745895		FALSE	-0.367961
CNAG_04866		histone deacetylase	FALSE	0.595821		TRUE	0.424108
CNAG_04869		carboxylesterases	TRUE	1.72155		FALSE	0.643659
CNAG_04875		conserved hypothetical protein	TRUE	0.793794		FALSE	0.485497
CNAG_04876		endo-1,3(4)-beta-glucanase	TRUE	0.65714		FALSE	-0.240483
CNAG_04877		conserved hypothetical protein	TRUE	-3.87557		FALSE	-0.507705
CNAG_04884		ribosomal protein L41	TRUE	0.476441		FALSE	1.16602
CNAG_04889		conserved hypothetical protein	FALSE	4.38094		TRUE	2.5882
CNAG_04891		conserved hypothetical protein	TRUE	2.68535		FALSE	0.925514
CNAG_04901		conserved hypothetical protein	TRUE	-1.09367		FALSE	-0.543001
CNAG_04904		clathrin heavy chain 1	TRUE	-0.431966		FALSE	0.393205
CNAG_04907		conserved hypothetical protein	TRUE	5.6464		FALSE	0.0108179
CNAG_04920		galactose transporter	FALSE	-0.919304		TRUE	-1.05419
CNAG_04934		conserved hypothetical protein	FALSE	-0.963733		TRUE	-0.0879233
CNAG_04939		conserved hypothetical protein	TRUE	0.56245		FALSE	1.84468
CNAG_04943		CBS domain-containing protein	TRUE	2.34828		TRUE	1.13827
CNAG_04944		conserved hypothetical protein	FALSE	-0.181316		TRUE	-0.110325
CNAG_04948		tubulin beta chain	TRUE	0.845031		FALSE	-0.158277
CNAG_04985		nascent polypeptide-associated complex subunit alpha	TRUE	-0.496856		FALSE	0.00434644
CNAG_05011		mitochondrial iron uptake protein	TRUE	-0.549248		TRUE	-3.18254
CNAG_05012		conserved hypothetical protein	TRUE	-1.37012		FALSE	-3.89949
CNAG_05017		GabA permease	TRUE	-0.804091		TRUE	-3.54444
CNAG_05027		amine oxidase	FALSE	-0.635206		TRUE	-3.37186
CNAG_05028		cysteine synthase	TRUE	-0.793733		FALSE	0.312146
CNAG_05035		NADPH-adrenodoxin reductase	FALSE	1.79299		TRUE	0.887745
CNAG_05036		conserved hypothetical protein	TRUE	0.556008		TRUE	0.36988
CNAG_05058		essential GTPase	TRUE	4.3685		FALSE	-3.78858
CNAG_05066		conserved hypothetical protein	FALSE	-0.272686		TRUE	-4.26693
CNAG_05068		GTP-binding protein ypt1	TRUE	-0.203076		FALSE	-1.28276
CNAG_05075		sodium:inorganic phosphate symporter	TRUE	-1.05452		FALSE	-1.25595
CNAG_05086		chromosome 9 open reading frame 74	TRUE	-0.611922		FALSE	-0.0434458
CNAG_05095		putativepod-specific dehydrogenase SAC25	FALSE	0.545877		TRUE	0.882879
CNAG_05102		DNA repair protein rad5	FALSE	0.162054		TRUE	0.603484
CNAG_05134		ornithine-oxo-acid transaminase	TRUE	1.00201		FALSE	0.651737
CNAG_05139	UGT1	UGT1	TRUE	0.361892		FALSE	0.392915
CNAG_05140		methylenetetrahydrofolate reductase	FALSE	-0.523134		TRUE	-0.755171
CNAG_05158		conserved hypothetical protein	TRUE	-1.15455		FALSE	-1.71915
CNAG_05159		hypothetical protein	TRUE	-2.79488		TRUE	-3.05613
CNAG_05161		conserved hypothetical protein	FALSE	-4.98971		TRUE	-2.36051
CNAG_05177		DNA-directed polymerase kappa	FALSE	-0.311658		TRUE	-1.11341
CNAG_05198		DNA dependent ATPase	TRUE	-0.935688		TRUE	-0.190155
CNAG_05215		conserved hypothetical protein	TRUE	0.555157		FALSE	0.0916386
CNAG_05225		cell cycle control protein cwf14	FALSE	-0.310904		TRUE	-0.101556
CNAG_05227		conserved hypothetical protein	TRUE	0.921191		FALSE	0.211283
CNAG_05232		ribosomal protein L8	TRUE	0.569905		FALSE	-0.0738194
CNAG_05247		1-acylglycerol-3-phosphate O-acyltransferase	TRUE	0.228438		FALSE	0.0106629
CNAG_05250		telomere maintenance protein	TRUE	0.713046		FALSE	0.633193
CNAG_05253		conserved hypothetical protein	TRUE	0.755622		FALSE	1.97229
CNAG_05258		glucose-methanol-choline oxidoreductase	TRUE	1.77535		FALSE	0.356141
CNAG_05264	NSTA	alpha-amylase AmyA	TRUE	-2.06195		TRUE	-2.32335
CNAG_05265		hypothetical protein	FALSE	2.27525		TRUE	-1.29143
CNAG_05273		1,2-dihydroxy-3-keto-5-methylthiopentene dioxygenase	TRUE	-0.715257		FALSE	0.14984
CNAG_05283		coenzyme A transporter	TRUE	0.795911		FALSE	0.767356
CNAG_05284		conserved hypothetical protein	TRUE	1.12668		TRUE	1.04567
CNAG_05285		conserved hypothetical protein	TRUE	0.938013		FALSE	1.01861
CNAG_05290		transcription cofactor	FALSE	0.7508		TRUE	0.779514
CNAG_05292		alpha,alpha-trehalose-phosphate synthase	FALSE	0.167531		TRUE	0.561383
CNAG_05293		glycogenin glucosyltransferase	TRUE	0.641662		FALSE	1.79102
CNAG_05303		isocitrate lyase	TRUE	2.23409		FALSE	1.43373
CNAG_05314		ARF GTPase activator	TRUE	0.458003		FALSE	-2.6336
CNAG_05315		taurine catabolism dioxygenase TauD	TRUE	-2.33689		FALSE	-3.27495
CNAG_05316		inositol oxygenase	FALSE	3.1308		TRUE	0.859505
CNAG_05333		conserved hypothetical protein	TRUE	7.71061		TRUE	1.64781
CNAG_05349		conserved hypothetical protein	TRUE	0.329202		FALSE	-0.458416
CNAG_05350		conserved hypothetical protein	TRUE	-1.18926		FALSE	-1.43883
CNAG_05351		phosphomannomutase	TRUE	-0.792239		FALSE	-0.47357
CNAG_05366		eukaryotic translation initiation factor 2A	TRUE	0.627579		TRUE	-0.191485
CNAG_05370		integral membrane protein	FALSE	-0.483379		TRUE	-0.146274
CNAG_05391		centromeric DNA binding protein	TRUE	0.542321		FALSE	0.664433
CNAG_05401		conserved hypothetical protein	TRUE	0.945675		FALSE	0.645095
CNAG_05410		chromosome 17 open reading frame 39	FALSE	0.370496		TRUE	0.274888
CNAG_05411		endoglucanase E-4	TRUE	-0.636902		FALSE	0.342118
CNAG_05428		transcription initiation factor tfiid 90 kda subunit	TRUE	0.340192		FALSE	-2.13164
CNAG_05433		hypothetical protein	TRUE	0.813849		FALSE	-1.63634
CNAG_05435		conserved hypothetical protein	TRUE	1.34964		TRUE	1.42027
CNAG_05439		CAMK/CAMK1 protein kinase	TRUE	1.06276		TRUE	-0.046586
CNAG_05444		NADPH dehydrogenase	FALSE	0.74001		TRUE	-0.414432
CNAG_05451		predicted protein	TRUE	1.05889		FALSE	-0.40976
CNAG_05459		Pi-transporter A-1	TRUE	-0.853649		FALSE	-3.88224
CNAG_05461		cytochrome b2	FALSE	-0.513172		TRUE	-3.27392
CNAG_05496		2-isopropylmalate synthase	TRUE	0.642318		FALSE	0.57238
CNAG_05499		conserved hypothetical protein	TRUE	1.37613		TRUE	0.106136
CNAG_05509		imidazoleglycerol-phosphate dehydratase	FALSE	0.400975		TRUE	0.078565
CNAG_05516		conserved hypothetical protein	FALSE	0.426681		TRUE	1.28985
CNAG_05522		conserved hypothetical protein	TRUE	2.07942		TRUE	0.91028
CNAG_05525		40S ribosomal protein S26	TRUE	0.651898		FALSE	-0.124916
CNAG_05527		helicase sen1	TRUE	-0.879899		FALSE	0.293801
CNAG_05540		urease	TRUE	0.622056		FALSE	0.0603474
CNAG_05545		diadenosine 5',5'''-P1,P4-tetraphosphate asymmetrical hydrolase	FALSE	-0.382049		TRUE	-0.883305
CNAG_05554		cytochrome b5	TRUE	-0.909784		FALSE	-0.239851
CNAG_05555		ribosomal protein L4	TRUE	0.928486		FALSE	-1.62224
CNAG_05565		conserved hypothetical protein	TRUE	5.05344		FALSE	-2.43931
CNAG_05573		conserved hypothetical protein	TRUE	-0.363666		FALSE	-0.305734
CNAG_05581	CHS3	chitin synthase 4	FALSE	0.146683		TRUE	-0.723134
CNAG_05586		conserved hypothetical protein	FALSE	-1.22122		TRUE	-1.67555
CNAG_05608		conserved hypothetical protein	TRUE	-0.928127		TRUE	-0.350224
CNAG_05616		ABC transporter	FALSE	0.187862		TRUE	-0.0631207
CNAG_05648		glutaminyl cyclase	TRUE	-0.325085		FALSE	-0.563577
CNAG_05650		ubiquitin carboxyl-terminal hydrolase 5	TRUE	-0.679192		FALSE	0.104551
CNAG_05652		cytoplasmic protein	TRUE	0.763174		FALSE	3.5355
CNAG_05658		L-arabinitol 4-dehydrogenase	TRUE	4.56396		FALSE	3.63298
CNAG_05665		conserved hypothetical protein	TRUE	0.744831		FALSE	-2.81995
CNAG_05667		myo-inositol transporter 1	TRUE	-3.93747		FALSE	-3.11537
CNAG_05684		conserved hypothetical protein	TRUE	0.557235		FALSE	-0.546079
CNAG_05685		neutral amino acid transporter	TRUE	-1.08829		TRUE	-1.46343
CNAG_05697		conserved hypothetical protein	TRUE	-1.76785		TRUE	0.999594
CNAG_05699		conserved hypothetical protein	TRUE	4.41127		FALSE	1.86744
CNAG_05701		actin lateral binding protein	TRUE	0.550768		FALSE	-0.651759
CNAG_05717		conserved hypothetical protein	FALSE	-0.250991		TRUE	-0.882303
CNAG_05722		alanine-tRNA ligase	TRUE	-0.627228		FALSE	1.48295
CNAG_05724		conserved hypothetical protein	TRUE	2.55663		TRUE	1.84999
CNAG_05731		glyoxal oxidase	TRUE	0.837783		TRUE	0.763335
CNAG_05732		predicted protein	FALSE	4.72568		TRUE	-3.33997
CNAG_05735		hypothetical protein	FALSE	-1.14286		TRUE	-3.51576
CNAG_05739		conserved hypothetical protein	FALSE	0.571431		TRUE	-0.406313
CNAG_05742		conserved hypothetical protein	TRUE	-0.973979		FALSE	-1.47292
CNAG_05744		conserved hypothetical protein	TRUE	-0.529313		TRUE	-0.632024
CNAG_05745		cytoplasmic protein	TRUE	0.904473		FALSE	0.623316
CNAG_05752		kinesin	TRUE	0.812998		FALSE	0.882938
CNAG_05753		arg-6 protein	TRUE	0.75142		FALSE	0.536849
CNAG_05756		mitochondrial protein	TRUE	0.671322		FALSE	-0.203213
CNAG_05765		ubiquitin-conjugating enzyme .4KD	FALSE	-0.174673		TRUE	-0.669353
CNAG_05767		conserved hypothetical protein	TRUE	-0.744754		FALSE	-0.519385
CNAG_05783		transcription initiation factor iib	FALSE	-0.405614		TRUE	-1.00553
CNAG_05785		conserved hypothetical protein	TRUE	-4.62328		TRUE	-1.07243
CNAG_05786		hypothetical protein	TRUE	-1.35319		FALSE	-0.159879
CNAG_05801		conserved hypothetical protein	TRUE	3.53277		FALSE	-0.402757
CNAG_05803		exo-beta-1,3-glucanase	FALSE	-0.286452		TRUE	1.13774
CNAG_05807		conserved hypothetical protein	FALSE	4.21289		TRUE	1.1563
CNAG_05845		conserved hypothetical protein	FALSE	-0.176779		TRUE	-0.335742
CNAG_05863		conserved hypothetical protein	TRUE	1.47967		FALSE	-0.618258
CNAG_05867		L-fucose transporter	TRUE	-1.3367		TRUE	-2.45692
CNAG_05870		conserved hypothetical protein	FALSE	-4.73891		TRUE	-1.97468
CNAG_05871		conserved hypothetical protein	FALSE	0.0747433		TRUE	-1.00843
CNAG_05873		conserved hypothetical protein	TRUE	-3.64431		TRUE	-0.979796
CNAG_05874		conserved hypothetical protein	TRUE	-0.901738		FALSE	-0.340145
CNAG_05892		phosphoglycerate mutase	TRUE	0.402789		FALSE	0.308317
CNAG_05907		pyruvate carboxylase	TRUE	0.465543		FALSE	-0.36414
CNAG_05913		alpha-glucosidase	FALSE	-2.11641		TRUE	0.120514
CNAG_05972		conserved hypothetical protein	TRUE	7.50141		TRUE	-2.2267
CNAG_05982		maltose porter	TRUE	-3.79795		FALSE	-2.90961
CNAG_06005		conserved hypothetical protein	TRUE	0.687946		FALSE	0.108074
CNAG_06012		NADH-cytochrome b5 reductase	TRUE	0.500197		FALSE	0.279112
CNAG_06018		aldehyde dehydrogenase	FALSE	0.228328		TRUE	-0.456564
CNAG_06020		conserved hypothetical protein	TRUE	-1.44644		TRUE	-0.386817
CNAG_06021		rab GTPase activator	FALSE	0.614145		TRUE	-0.482702
CNAG_06029		conserved hypothetical protein	FALSE	0.597818		TRUE	-1.42231
CNAG_06033		pfkB family carbohydrate kinase superfamily	FALSE	-1.06511		TRUE	-1.54687
CNAG_06034		allantoin permease	FALSE	-0.963404		TRUE	-1.12943
CNAG_06051		galactokinase	FALSE	0.201982		TRUE	-0.702214
CNAG_06074		cytoplasmic protein	FALSE	-0.233056		TRUE	-0.555471
CNAG_06077		nucleoporin GLE2	TRUE	0.280777		FALSE	0.0947255
CNAG_06079		DNA polymerase processivity factor	TRUE	0.566336		FALSE	0.624291
CNAG_06092		cyclin	TRUE	0.473974		TRUE	-0.522427
CNAG_06102		eukaryotic ADP/ATP carrier	TRUE	-1.27363		TRUE	-0.696467
CNAG_06106		chaperone regulator	TRUE	1.21923		TRUE	-0.864257
CNAG_06117		conserved hypothetical protein	FALSE	-0.147268		TRUE	-1.6556
CNAG_06120		cardiolipin synthase	FALSE	-0.764949		TRUE	-0.666459
CNAG_06126		conserved hypothetical protein	TRUE	-0.561504		FALSE	-1.21378
CNAG_06128		conserved hypothetical protein	FALSE	-0.38291		TRUE	-1.00082
CNAG_06134		conserved hypothetical protein	TRUE	0.457043		FALSE	1.62163
CNAG_06136		conserved hypothetical protein	TRUE	3.97798		FALSE	1.67626
CNAG_06140		long-chain fatty acid transporter	TRUE	0.606704		FALSE	0.453063
CNAG_06141		dUTP diphosphatase	TRUE	1.87071		FALSE	0.810394
CNAG_06149		conserved hypothetical protein	FALSE	0.890646		TRUE	0.662051
CNAG_06157		conserved hypothetical protein	FALSE	-0.194102		TRUE	1.02275
CNAG_06162		conserved hypothetical protein	TRUE	3.04628		TRUE	1.16899
CNAG_06167		metal homeostatis protein bsd2	TRUE	0.700291		FALSE	0.513822
CNAG_06168		formaldehyde dehydrogenase	TRUE	0.976724		FALSE	0.305615
CNAG_06185		conserved hypothetical protein	FALSE	0.250846		TRUE	-0.343848
CNAG_06204		high-affinity nicotinic acid transporter	TRUE	0.704266		FALSE	-0.171428
CNAG_06215		conserved hypothetical protein	FALSE	0.362391		TRUE	0.449056
CNAG_06220		allergen	TRUE	-0.470363		FALSE	-0.0232329
CNAG_06222		60S ribosomal protein L32	TRUE	0.759957		FALSE	-3.53701
CNAG_06243		conserved hypothetical protein	FALSE	-0.78302		TRUE	-2.92658
CNAG_06244		conserved hypothetical protein	FALSE	3.55624		TRUE	0.411137
CNAG_06250		conserved hypothetical protein	TRUE	-4.49928		FALSE	-0.409106
CNAG_06260		hydrolase	TRUE	-0.669688		FALSE	-0.482135
CNAG_06265		high-affinity nicotinic acid transporter	TRUE	-1.10168		TRUE	0.60142
CNAG_06282		conserved hypothetical protein	TRUE	0.926711		TRUE	-0.008897
CNAG_06302		PEP2	TRUE	-1.34013		TRUE	-0.399947
CNAG_06309		hypothetical protein	FALSE	0.909235		TRUE	0.696223
CNAG_06325		GTPase activator	TRUE	0.390023		FALSE	-0.311131
CNAG_06326		conserved hypothetical protein	FALSE	-1.34196		TRUE	-1.17824
CNAG_06333		DNA replication factor	TRUE	-0.845686		TRUE	-0.328232
CNAG_06335		kinesin	TRUE	0.499053		TRUE	0.292205
CNAG_06345		MDM10	TRUE	0.792004		FALSE	-2.26489
CNAG_06346	BLP1	conserved hypothetical protein	FALSE	-2.70077		TRUE	-2.72667
CNAG_06348		ABC transporter PMR5	FALSE	-0.629869		TRUE	0.784101
CNAG_06354		conserved hypothetical protein	TRUE	5.06471		TRUE	1.61743
CNAG_06370		branched-chain-amino-acid aminotransferase	TRUE	1.05629		FALSE	1.24574
CNAG_06374		malate dehydrogenase	FALSE	-0.0951032		TRUE	1.34766
CNAG_06399		SH# domain-containing protein	TRUE	1.09571		FALSE	-1.03972
CNAG_06401		conserved hypothetical protein	FALSE	-1.28758		TRUE	-1.47771
CNAG_06404		conserved hypothetical protein	TRUE	1.16118		FALSE	-1.35137
CNAG_06414		cytochrome c oxidase-assembly factor COX23	FALSE	-1.02258		TRUE	-1.19785
CNAG_06415		copper-exporting ATPase	FALSE	0.447546		TRUE	1.35673
CNAG_06431		acyl-CoA oxidase	FALSE	1.08552		TRUE	1.50837
CNAG_06434		hsk1-interacting molecule 1	TRUE	0.529781		FALSE	-4.11421
CNAG_06436		conserved hypothetical protein	FALSE	4.80577		TRUE	-6.45111
CNAG_06448		cystathionine gamma-lyase	TRUE	-4.80754		FALSE	-2.3121
CNAG_06452		integral membrane protein	FALSE	-0.458426		TRUE	-0.216216
CNAG_06460		conserved hypothetical protein	TRUE	0.37413		FALSE	-0.195655
CNAG_06465		transcription regulator	FALSE	0.260785		TRUE	-0.81256
CNAG_06467		conserved hypothetical protein	FALSE	-0.41973		TRUE	-0.156722
CNAG_06472		nucleolar protein 4	TRUE	0.517026		FALSE	1.8795
CNAG_06487		chitin synthase 6	TRUE	4.4373		FALSE	1.84944
CNAG_06493		conserved hypothetical protein	TRUE	-4.55338		TRUE	0.480421
CNAG_06495		ribonuclease H	TRUE	0.673702		TRUE	0.629767
CNAG_06498		conserved hypothetical protein	FALSE	0.228903		TRUE	-0.636214
CNAG_06516		conserved hypothetical protein	FALSE	-0.600567		TRUE	-1.64752
CNAG_06517		cytoplasmic protein	FALSE	-0.0684693		TRUE	-1.27245
CNAG_06536		monocarboxylic acid transporter	FALSE	-0.713925		TRUE	-0.719434
CNAG_06543		diacylglycerol cholinephosphotransferase	TRUE	0.276314		FALSE	-0.840695
CNAG_06554		FAD dependent oxidoreductase superfamily	TRUE	-4.1469		TRUE	-0.53221
CNAG_06558		NADPH-ferrihemoprotein reductase	TRUE	0.65807		FALSE	1.05275
CNAG_06560		esterase	FALSE	3.63967		TRUE	1.37659
CNAG_06565		conserved hypothetical protein	FALSE	0.0219745		TRUE	0.0883879
CNAG_06589		endoribonuclease L-PSP	FALSE	-0.322057		TRUE	-0.0686615
CNAG_06595		conserved hypothetical protein	FALSE	3.29013		TRUE	1.01209
CNAG_06599		conserved hypothetical protein	TRUE	0.691572		TRUE	0.254553
CNAG_06603		WD repeat-containing protein	TRUE	-1.50431		FALSE	-0.417643
CNAG_06612		conserved hypothetical protein	TRUE	0.565383		FALSE	-0.0974651
CNAG_06621		biotin synthase	TRUE	0.516991		FALSE	-0.226357
CNAG_06626		pre-mRNA splicing factor	FALSE	-0.328131		TRUE	0.899119
CNAG_06628		aldehyde dehydrogenase	TRUE	1.51817		TRUE	1.10861
CNAG_06633		40s ribosomal protein s15	TRUE	0.524474		FALSE	-0.0692632
CNAG_06638		malate dehydrogenase	TRUE	-0.67646		FALSE	0.249306
CNAG_06646		ypt interacting protein	FALSE	0.326315		TRUE	0.729024
CNAG_06658		rhomboid family membrane protein	TRUE	1.43254		FALSE	0.468041
CNAG_06659		beta-hexosaminidase	TRUE	0.669323		FALSE	-0.415099
CNAG_06669		conserved hypothetical protein	FALSE	0.0871411		TRUE	-0.023335
CNAG_06674		conserved hypothetical protein	FALSE	0.319647		TRUE	0.17671
CNAG_06676		conserved hypothetical protein	FALSE	-0.310274		TRUE	-0.597301
CNAG_06686		conserved hypothetical protein	FALSE	-0.294072		TRUE	0.0475408
CNAG_06687		conserved hypothetical protein	TRUE	0.801932		FALSE	-0.529447
CNAG_06694		transthyretin family protein	TRUE	-1.04451		FALSE	-1.28888
CNAG_06698		phosphatase	FALSE	-0.547126		TRUE	-0.0794787
CNAG_06699		glyceraldehyde-3-phosphate dehydrogenase	TRUE	0.526902		FALSE	-3.73488
CNAG_06706		predicted protein	TRUE	-2.16664		TRUE	-3.29542
CNAG_06726		chitin synthase regulator 3	FALSE	-2.32694		TRUE	0.403956
CNAG_06728		kinesin	FALSE	-0.117757		TRUE	-0.721447
CNAG_06742		cytoplasmic protein	FALSE	0.162033		TRUE	-3.61592
CNAG_06743		conserved hypothetical protein	FALSE	-0.16956		TRUE	-2.92353
CNAG_06746		histone h2b	FALSE	-0.0554359		TRUE	-0.116446
CNAG_06751		conserved hypothetical protein	TRUE	-0.549678		FALSE	-0.300628
CNAG_06756		pre-rRNA-processing protein ESF2	TRUE	0.583871		FALSE	-0.486344
CNAG_06758		efflux protein	TRUE	-1.55932		TRUE	-2.09509
CNAG_06761		siderophore-iron transporter Str1	TRUE	-1.34228		TRUE	-2.47018
CNAG_06762	GAT204	conserved hypothetical protein	FALSE	-1.28262		TRUE	-1.99779
CNAG_06777		fructosyl amino acid oxidase	FALSE	-4.43888		TRUE	-2.26866
CNAG_06785		kynurenine 3-monooxygenase	FALSE	-1.45286		TRUE	-1.27557
CNAG_06790		conserved hypothetical protein	TRUE	-0.310848		FALSE	0.188338
CNAG_06792		conserved hypothetical protein	TRUE	0.998692		FALSE	1.18675
CNAG_06795		conserved hypothetical protein	TRUE	1.68364		TRUE	0.859869
CNAG_06796		conserved hypothetical protein	TRUE	3.51597		FALSE	0.299291
CNAG_06800		conserved hypothetical protein	FALSE	0.521598		TRUE	-3.55769
CNAG_06808	CPRα	pheromone receptor CPRalpha	TRUE	-5.34604		TRUE	-4.32644
CNAG_06814		SXI1	TRUE	-0.797862		FALSE	-1.33895
CNAG_06815		FAO1	FALSE	-0.951274		TRUE	-3.91501
CNAG_06817		UAP1	FALSE	-3.09145		TRUE	-3.32668
CNAG_06820		conserved hypothetical protein	FALSE	-1.03121		TRUE	-0.717152
CNAG_06838		mitochondrial RNA helicase	FALSE	-0.776447		TRUE	-0.123438
CNAG_06849		saccharopine dehydrogenase	TRUE	0.721577		FALSE	0.567437
CNAG_06862		vacuolar protein	FALSE	5.02808		TRUE	-3.29897
CNAG_06863		conserved hypothetical protein	TRUE	-3.94937		FALSE	-3.60654
CNAG_06865		conserved hypothetical protein	TRUE	0.807166		FALSE	-0.78241
CNAG_06872		5-oxoprolinase	TRUE	-3.66537		FALSE	-0.19969
CNAG_06893		conserved hypothetical protein	TRUE	1.09541		FALSE	0.690372
CNAG_06901		UDP-N-acetylglucosamine-dolichyl	TRUE	0.767864		FALSE	0.589803
CNAG_06902		conserved hypothetical protein	TRUE	0.878675		TRUE	-3.20304
CNAG_06912		conserved hypothetical protein	FALSE	-0.392382		TRUE	-4.07116
CNAG_06916		conserved hypothetical protein	FALSE	-0.400007		TRUE	0.123994
CNAG_06924		beta-fructofuranosidase	FALSE	1.03753		TRUE	-0.417184
CNAG_06931		beta-glucosidase	TRUE	-1.21997		FALSE	-1.1203
CNAG_06932		sugar transporter	FALSE	-0.144946		TRUE	-0.667369
CNAG_06936		beta-glucosidase	FALSE	-0.159392		TRUE	-0.759597
CNAG_06963		sugar transporter	FALSE	-0.777976		TRUE	-0.628507
CNAG_07162		DNA replication origin binding protein	TRUE	-1.13292		FALSE	0.167693
CNAG_07164		Aim25p	FALSE	0.389598		TRUE	0.467379
CNAG_07188		conserved hypothetical protein	TRUE	-4.00791		FALSE	0.308759
CNAG_07311		transcription regulator	TRUE	0.720823		FALSE	0.912595
CNAG_07314		conserved hypothetical protein	FALSE	0.373128		TRUE	0.969695
CNAG_07317		conserved hypothetical protein	FALSE	0.709609		TRUE	0.211667
CNAG_07318		gamma-adaptin	TRUE	-0.373038		FALSE	-0.48674
CNAG_07337		conserved hypothetical protein	TRUE	-0.425343		FALSE	0.0830488
CNAG_07345		conserved hypothetical protein	FALSE	0.129569		TRUE	0.626606
CNAG_07346		t-complex protein 1	TRUE	0.429853		FALSE	0.944129
CNAG_07347		heat shock protein	TRUE	1.33193		FALSE	0.183225
CNAG_07376		conserved hypothetical protein	TRUE	-0.968846		FALSE	-1.16693
CNAG_07402		pantothenate transporter	TRUE	-0.997407		TRUE	-1.07597
CNAG_07442		vacuolar protein	FALSE	-0.356442		TRUE	-0.153116
CNAG_07445		transketolase	TRUE	0.624778		FALSE	-0.382809
CNAG_07448		urea transporter	FALSE	-4.07688		TRUE	-0.924783
CNAG_07449		amino acid transporter	TRUE	-3.92593		FALSE	-0.804953
CNAG_07483		atrophin-1 family protein	TRUE	-0.681098		FALSE	-1.22118
CNAG_07486		conserved hypothetical protein	TRUE	-0.593363		FALSE	-0.91151
CNAG_07510		farnesyl-diphosphate farnesyltransferase	FALSE	0.145793		TRUE	-0.000707545
CNAG_07513		conserved hypothetical protein	FALSE	0.0056512		TRUE	-0.163958
CNAG_07515		hypothetical protein	TRUE	0.543493		FALSE	-0.250321
CNAG_07547		conserved hypothetical protein	TRUE	0.719305		FALSE	0.0793733
CNAG_07554	CAP10	capsular associated protein	TRUE	0.425443		FALSE	-0.947879
CNAG_07555		conserved hypothetical protein	TRUE	-3.83441		FALSE	-0.759519
CNAG_07558		wos2 protein	TRUE	0.394158		FALSE	1.60449
CNAG_07589		xylitol dehydrogenase	FALSE	3.26141		TRUE	1.47454
CNAG_07600		beta-glucosidase	TRUE	-0.587929		FALSE	0.284796
CNAG_07616		C6 zinc finger domain-containing protein	FALSE	0.524495		TRUE	0.831581
CNAG_07638		conserved hypothetical protein	TRUE	0.809559		FALSE	1.32905
CNAG_07639		lipase 2	FALSE	0.552782		TRUE	0.661432
CNAG_07647		voltage-gated chloride channel	TRUE	-3.27844		FALSE	1.14131
CNAG_07661		conserved hypothetical protein	FALSE	2.96733		TRUE	1.12327
CNAG_07667		other/HAL protein kinase	TRUE	-0.289506		FALSE	-0.773377
CNAG_07668		conserved hypothetical protein	TRUE	-0.651926		FALSE	-0.628018
CNAG_07669		sorting nexin-3	TRUE	0.430036		FALSE	-0.449505
CNAG_07682		conserved hypothetical protein	TRUE	-0.641653		FALSE	-0.917182
CNAG_07690		conserved hypothetical protein	TRUE	-0.720724		FALSE	-2.66799
CNAG_07693		high-affinity methionine permease	TRUE	-4.2436		FALSE	-2.22132
CNAG_07695		gamma-aminobutyric acid transporter	TRUE	0.852223		FALSE	0.397216
CNAG_07716		conserved hypothetical protein	FALSE	0.206166		TRUE	0.153664
CNAG_07719		endopeptidase	FALSE	-0.192042		TRUE	0.210541
CNAG_07741		cytoplasmic protein	FALSE	0.501044		TRUE	1.10362
CNAG_07747		acyl-coenzyme A oxidase I	TRUE	0.910562		FALSE	1.17213
CNAG_07756		cell division control protein	TRUE	1.1026		FALSE	0.684087
CNAG_07782		oxidoreductase	TRUE	-0.70561		FALSE	-0.0691967
CNAG_07799		ABC transporter	TRUE	1.5388		FALSE	-0.59809
CNAG_07806		conserved hypothetical protein	FALSE	-3.95269		TRUE	-0.458313
CNAG_07813		conserved hypothetical protein	TRUE	0.51187		FALSE	-0.246973
CNAG_07856		conserved hypothetical protein	FALSE	-0.656638		TRUE	0.432796
CNAG_07859		peptidyl-prolyl cis-trans isomerase-like 2	TRUE	4.23437		FALSE	0.632599
CNAG_07864		u3 small nucleolar ribonucleoprotein imp3	TRUE	0.387566		FALSE	0.185677
CNAG_07884		conserved hypothetical protein	TRUE	1.01548		FALSE	-0.0557664
CNAG_07914		PDF2	TRUE	-0.171348		FALSE	-0.544607
CNAG_07917		uracil transporter FurD	FALSE	-0.177212		TRUE	-0.105931
CNAG_07922		transcription factor	TRUE	0.692203		FALSE	-0.110614
CNAG_07937	CAS1	O-acetyltransferase	TRUE	-0.600203		FALSE	-1.38358
CNAG_07943		conserved hypothetical protein	FALSE	3.60607		TRUE	-1.0893
