# Supplementary material for: Toward an Integrated Model of Capsule Regulation in Cryptococcus neoformans
Source: PLoS Pathog. 2011 Dec 8;7(12):e1002411. doi: 10.1371/journal.ppat.1002411 (PMC3234223; doi:10.1371/journal.ppat.1002411)
Supplement: Table S5 — Genes differentially expressed in the nrg1Δ mutant. Genes included are those found to be differentially expressed by RNA-Seq comparing wild type to nrg1Δ mutant strains in either capsule inducing or non-inducing conditions (see Methods). (XLS) [file ppat.1002411.s006.xls]

## Sheet: Sheet1
Broad ID	Name	Description	Significant 30°C	Log2 fold change 30°C (nrg1 / WT)		Significant 37°C + CO2	Log2 fold change 37°C + CO2 (nrg1 / WT)
CNAG_00002		predicted protein	TRUE	-1.3393		FALSE	-0.405379
CNAG_00003		drug transporter	FALSE	0.131787		TRUE	-1.2143
CNAG_00010		cation transporter	TRUE	-1.3115		TRUE	-1.35129
CNAG_00013		predicted protein	TRUE	1.4352		TRUE	7.46605
CNAG_00016		conserved hypothetical protein	TRUE	8.65939		FALSE	0
CNAG_00018		conserved hypothetical protein	TRUE	1.91768		FALSE	3.25235
CNAG_00021		adenosylmethionine decarboxylase	FALSE	-0.787867		TRUE	-1.15645
CNAG_00027		transcriptional activator	TRUE	1.83343		FALSE	0.186123
CNAG_00030		D-3-phosphoglycerate dehydrogenase	FALSE	6.34302		TRUE	-1.70722
CNAG_00040		lanosterol 14 alpha-demethylase	FALSE	0.916302		TRUE	0.537356
CNAG_00043		conserved hypothetical protein	FALSE	0.735581		TRUE	1.32341
CNAG_00044		translation elongation factor 2	TRUE	0.934505		FALSE	0.800188
CNAG_00047		kinase	TRUE	1.0924		FALSE	0.853849
CNAG_00068		specific RNA polymerase II transcription factor	TRUE	-2.14293		TRUE	-1.78642
CNAG_00074		integral to plasma membrane protein	TRUE	0.932929		FALSE	0.152171
CNAG_00077		sulfate transporter	TRUE	-1.58027		FALSE	-1.15862
CNAG_00078		vacuolar protein	FALSE	-0.673038		TRUE	-1.3258
CNAG_00086		tRNA (guanine-N2-)-methyltransferase	FALSE	-0.66206		TRUE	-1.00917
CNAG_00087		conserved hypothetical protein	TRUE	0.909918		TRUE	1.6827
CNAG_00089		exosome complex exonuclease rrp4	FALSE	0.108396		TRUE	-0.737146
CNAG_00090		conserved hypothetical protein	TRUE	1.01214		FALSE	0.225015
CNAG_00091		conserved hypothetical protein	FALSE	1.31658		TRUE	2.48305
CNAG_00093		conserved hypothetical protein	FALSE	0.54129		TRUE	1.36669
CNAG_00094		NAD-dependent epimerase/dehydratase	TRUE	1.74211		FALSE	0.715471
CNAG_00096		conserved hypothetical protein	FALSE	0.280177		TRUE	2.0238
CNAG_00097		ITR1	FALSE	-0.576411		TRUE	-0.723558
CNAG_00099		ATP dependent DNA helicase	TRUE	-2.03865		TRUE	-2.54162
CNAG_00100		chaperone	FALSE	1.36975		TRUE	2.9248
CNAG_00106		two-component sensor molecule	TRUE	-1.25395		TRUE	-1.27395
CNAG_00109		conserved hypothetical protein	TRUE	-0.823901		FALSE	-0.0881299
CNAG_00111		pre-mRNA splicing factor	FALSE	0.391668		TRUE	0.733863
CNAG_00122		alpha-amylase	TRUE	3.29021		FALSE	5.40832
CNAG_00123		conserved hypothetical protein	FALSE	1.44171		TRUE	7.60945
CNAG_00124	CAS32	CAS32p	TRUE	-1.60109		TRUE	-2.16627
CNAG_00127		conserved hypothetical protein	FALSE	-0.445719		TRUE	-0.688698
CNAG_00129		conserved hypothetical protein	FALSE	0.271557		TRUE	-1.2685
CNAG_00130		CAMK/CAMK1 protein kinase	FALSE	0.358135		TRUE	1.45108
CNAG_00131		alcohol dehydrogenase	TRUE	1.43185		FALSE	0
CNAG_00134		conserved hypothetical protein	TRUE	1.0843		TRUE	1.97484
CNAG_00135		cyclophilin	FALSE	-0.258363		TRUE	0.0552722
CNAG_00137		conserved hypothetical protein	FALSE	-0.783719		TRUE	-1.1804
CNAG_00138		ubiquinone biosynthesis methyltransferase	TRUE	-0.755871		FALSE	-0.162806
CNAG_00142		conserved hypothetical protein	FALSE	-0.3622		TRUE	-1.19618
CNAG_00144		conserved hypothetical protein	TRUE	0.820852		FALSE	0.300644
CNAG_00161		auxin-induced protein	FALSE	0.806125		TRUE	-6.71469
CNAG_00162		alternative oxidase	FALSE	-0.836782		TRUE	-1.67912
CNAG_00164		conserved hypothetical protein	FALSE	-0.179617		TRUE	-0.820521
CNAG_00165		5'-methylthioadenosine phosphorylase	TRUE	-1.49357		TRUE	-1.75574
CNAG_00166		ATP-dependent RNA helicase DBP8	TRUE	-0.917987		TRUE	-0.901082
CNAG_00167		conserved hypothetical protein	TRUE	1.38088		FALSE	1.24432
CNAG_00174		conserved hypothetical protein	TRUE	1.76757		FALSE	1.70033
CNAG_00175		conserved hypothetical protein	FALSE	2.05967		TRUE	2.65994
CNAG_00181		macrophage erythroblast attacher isoform 1	FALSE	0.292069		TRUE	1.02871
CNAG_00186		conserved hypothetical protein	FALSE	-0.334812		TRUE	0.820496
CNAG_00187		conserved hypothetical protein	TRUE	0.786702		FALSE	1.17904
CNAG_00189		conserved hypothetical protein	FALSE	0.435262		TRUE	0.8961
CNAG_00191		conserved hypothetical protein	TRUE	-0.997696		TRUE	-1.95208
CNAG_00192		conserved hypothetical protein	FALSE	0.0817248		TRUE	-1.48449
CNAG_00194		conserved hypothetical protein	TRUE	-1.14074		TRUE	-1.55368
CNAG_00231		conserved hypothetical protein	TRUE	-1.16707		FALSE	-0.660968
CNAG_00232		60s ribosomal protein l30-1	FALSE	-0.130374		TRUE	-1.13619
CNAG_00234		tRNA-dihydrouridine synthase	TRUE	-1.30952		FALSE	-0.381349
CNAG_00238		isoleucine-tRNA ligase	TRUE	-0.80434		FALSE	-0.969241
CNAG_00240		conserved hypothetical protein	TRUE	-0.635605		FALSE	-0.492449
CNAG_00246		conserved hypothetical protein	FALSE	0.641645		TRUE	1.24704
CNAG_00258		conserved hypothetical protein	FALSE	-0.955948		TRUE	-1.19258
CNAG_00260		transformer-2-beta isoform 3	TRUE	-0.535683		FALSE	-0.463817
CNAG_00261		conserved hypothetical protein	TRUE	-2.15314		FALSE	-2.25944
CNAG_00262		conserved hypothetical protein	FALSE	-5.27287		TRUE	-5.0524
CNAG_00265		isopentenyl-diphosphate delta-isomerase	FALSE	-0.477799		TRUE	-1.56439
CNAG_00275		conserved hypothetical protein	TRUE	0.889696		FALSE	0.0585635
CNAG_00292		zinc-finger protein zpr1	TRUE	-0.512094		TRUE	-1.51386
CNAG_00299		DNA repair protein RAD5	FALSE	-0.758303		TRUE	-1.38802
CNAG_00303		high-affinity nicotinic acid transporter	TRUE	6.46479		FALSE	0
CNAG_00304		predicted protein	TRUE	0.514059		FALSE	-0.470257
CNAG_00327		conserved hypothetical protein	TRUE	-1.78487		TRUE	-1.60888
CNAG_00331		anon-23da protein	FALSE	0.57283		TRUE	-1.76744
CNAG_00332		conserved hypothetical protein	TRUE	-1.45268		TRUE	-2.02179
CNAG_00333		conserved hypothetical protein	TRUE	-0.858523		FALSE	-0.694149
CNAG_00335		conserved hypothetical protein	TRUE	0.467328		FALSE	0.164825
CNAG_00336		conserved hypothetical protein	TRUE	-2.18315		TRUE	-1.17575
CNAG_00337		conserved hypothetical protein	TRUE	-1.21108		FALSE	-0.177427
CNAG_00345		porphobilinogen synthase	TRUE	-0.655931		FALSE	-0.0462284
CNAG_00347		DEAH box polypeptide 36	TRUE	-0.749193		TRUE	-0.812451
CNAG_00353		prostatic steroid 5-alpha-reductase type I	TRUE	0.0211684		FALSE	0.597662
CNAG_00359		conserved hypothetical protein	TRUE	-3.33296		TRUE	-2.56122
CNAG_00371		enoyl-CoA hydratase	FALSE	0.325328		TRUE	1.36962
CNAG_00373		glucan 1,3-beta-glucosidase	TRUE	-1.41568		FALSE	-1.88916
CNAG_00374		conserved hypothetical protein	TRUE	1.11587		FALSE	0.884524
CNAG_00377		DNA topoisomerase II	TRUE	-1.09396		TRUE	-1.30889
CNAG_00388		1-phosphatidylinositol-4-phosphate 5-kinase	TRUE	-1.21236		TRUE	-0.982412
CNAG_00391		conserved hypothetical protein	FALSE	-0.419015		TRUE	-0.917732
CNAG_00394		diphthamide biosynthesis protein 3	TRUE	-0.401032		TRUE	-0.930066
CNAG_00399		transformer-2-beta isoform 3	TRUE	-1.9924		TRUE	-2.94974
CNAG_00400		conserved hypothetical protein	FALSE	0.75226		TRUE	0.756235
CNAG_00407		glyoxal oxidase	TRUE	-1.86375		FALSE	-1.98128
CNAG_00409		conserved hypothetical protein	TRUE	1.1488		TRUE	1.23354
CNAG_00416		f-box/wd-repeat protein lin-23	FALSE	0.207969		TRUE	-0.601754
CNAG_00419		conserved hypothetical protein	TRUE	-1.25368		FALSE	-2.01322
CNAG_00421		GH14561p	TRUE	2.07787		TRUE	1.12653
CNAG_00423		conserved hypothetical protein	TRUE	-7.76453		TRUE	-2.03681
CNAG_00424		choline-phosphate cytidylyltransferase	FALSE	0.413037		TRUE	1.67933
CNAG_00426		UBA/TS-N domain-containing protein	TRUE	2.92635		FALSE	2.29923
CNAG_00428		conserved hypothetical protein	TRUE	2.06861		FALSE	0.223165
CNAG_00429		tRNA dihydrouridine synthase	TRUE	-0.897448		FALSE	-0.701524
CNAG_00433		conserved hypothetical protein	FALSE	-4.47834		TRUE	-6.21689
CNAG_00434		arginine N-methyltransferase 2	FALSE	0.389534		TRUE	-0.553482
CNAG_00436		palmitoyltransferase AKR1	FALSE	0.148191		TRUE	0.398554
CNAG_00442		cyclin	TRUE	-1.33171		FALSE	-1.10365
CNAG_00445		HMG1	FALSE	0.728264		TRUE	1.62225
CNAG_00449		art-4 protein	TRUE	-0.998372		FALSE	-0.798683
CNAG_00453		mitochondrial protein	TRUE	1.46781		FALSE	0.783227
CNAG_00455		ubiquitin C-terminal hydrolase Ubp16	TRUE	-0.86478		TRUE	-0.905175
CNAG_00470		vacuolar protein sorting protein 46	TRUE	0.832363		FALSE	0.627606
CNAG_00485		conserved hypothetical protein	FALSE	0.751854		TRUE	1.50098
CNAG_00496		conserved hypothetical protein	TRUE	0.891044		FALSE	2.24153
CNAG_00506		conserved hypothetical protein	TRUE	-1.90606		FALSE	-0.779806
CNAG_00510		prefoldin subunit 2	FALSE	0.501048		TRUE	0.833582
CNAG_00512		mitochondrial carrier protein	FALSE	-0.492963		TRUE	-0.543867
CNAG_00513		conserved hypothetical protein	TRUE	-0.675207		TRUE	-1.18762
CNAG_00515		mannitol dehydrogenase	TRUE	1.45396		FALSE	0.844058
CNAG_00516		peroxisome targeting signal receptor	TRUE	1.92395		TRUE	6.92522
CNAG_00519		C-5 sterol desaturase	TRUE	1.00134		TRUE	0.739692
CNAG_00521		conserved hypothetical protein	TRUE	1.36199		FALSE	1.73413
CNAG_00524		acetyl-Coenzyme A acyltransferase 2	FALSE	0.70739		TRUE	0.774224
CNAG_00529		sulfite transporter	FALSE	0.268766		TRUE	-0.893254
CNAG_00537		carnitine acetyltransferase	FALSE	0.11197		TRUE	1.09612
CNAG_00539		membrane transport protein	TRUE	1.66012		TRUE	1.81079
CNAG_00546		chitin synthase 6	TRUE	-0.839288		FALSE	-0.300908
CNAG_00547		conserved hypothetical protein	TRUE	-1.14477		FALSE	-0.858639
CNAG_00550		msh5	FALSE	0.0685072		TRUE	-0.104489
CNAG_00554		inositol phosphorylsphingolipid-phospholipase C	FALSE	0.308981		TRUE	0.958758
CNAG_00558		conserved hypothetical protein	TRUE	-1.0016		TRUE	-1.0279
CNAG_00563		conserved hypothetical protein	FALSE	1.08496		TRUE	0.965416
CNAG_00566		DNA ligase	FALSE	1.75222		TRUE	1.56106
CNAG_00568		conserved hypothetical protein	FALSE	-5.18838		TRUE	1.11607
CNAG_00587		conserved hypothetical protein	TRUE	-2.23374		FALSE	-6.20475
CNAG_00588		conserved hypothetical protein	TRUE	-2.56265		TRUE	-1.69779
CNAG_00593		conserved hypothetical protein	FALSE	1.15379		TRUE	-1.28183
CNAG_00594		lipid particle protein	TRUE	-1.57895		TRUE	-1.47666
CNAG_00595		conserved hypothetical protein	TRUE	3.16288		FALSE	3.41569
CNAG_00597		amino acid transporter	TRUE	-1.43425		FALSE	-1.5969
CNAG_00598		nicotinamide mononucleotide permease	TRUE	-1.90507		TRUE	-2.54371
CNAG_00600	CAP60	capsular associated protein	TRUE	-0.989538		FALSE	-0.941215
CNAG_00603		pre-rRNA-processing protein PNO1	TRUE	-1.37275		FALSE	-1.08635
CNAG_00604		conserved hypothetical protein	TRUE	-1.05046		FALSE	-0.656091
CNAG_00608		conserved hypothetical protein	FALSE	-0.467796		TRUE	-0.753583
CNAG_00613		cytosine deaminase	FALSE	-0.232844		TRUE	-1.29323
CNAG_00615		conserved hypothetical protein	FALSE	0		TRUE	6.96441
CNAG_00628		conserved hypothetical protein	FALSE	-0.815965		TRUE	-1.02776
CNAG_00633		conserved hypothetical protein	TRUE	-1.15338		TRUE	-1.21498
CNAG_00638		GTPase	TRUE	1.18019		TRUE	1.89136
CNAG_00643		conserved hypothetical protein	FALSE	-0.489665		TRUE	-0.835779
CNAG_00644		fatty acid desaturase	TRUE	-0.986242		FALSE	-0.6875
CNAG_00647		conserved hypothetical protein	FALSE	-0.453024		TRUE	-1.26775
CNAG_00648		esterase/lipase	FALSE	0.871288		TRUE	1.41769
CNAG_00651		ATP-binding cassette transporter	FALSE	-0.761876		TRUE	1.81284
CNAG_00654		conserved hypothetical protein	TRUE	-2.58443		FALSE	-0.607276
CNAG_00659		conserved hypothetical protein	TRUE	7.4251		FALSE	-7.14125
CNAG_00667		conserved hypothetical protein	FALSE	0.303353		TRUE	1.12153
CNAG_00669		conserved hypothetical protein	FALSE	-0.666997		TRUE	-1.41895
CNAG_00674		conserved hypothetical protein	TRUE	-2.88916		TRUE	-1.96442
CNAG_00676		vps28 protein	TRUE	1.2289		FALSE	0.281136
CNAG_00680		conserved hypothetical protein	TRUE	-1.74098		TRUE	-3.19694
CNAG_00681		conserved hypothetical protein	FALSE	-0.454427		TRUE	-2.25627
CNAG_00682		kinesin	TRUE	-0.765425		FALSE	-0.785863
CNAG_00683		CMGC/CLK protein kinase	FALSE	0.532449		TRUE	0.908961
CNAG_00687		conserved hypothetical protein	FALSE	-1.25351		TRUE	-2.33976
CNAG_00689		beta-1,4-mannosyltransferase	TRUE	1.12539		TRUE	0.958741
CNAG_00690		conserved hypothetical protein	TRUE	0.541433		FALSE	-0.165086
CNAG_00697	UGE1	UDP-glucose epimerase	TRUE	-1.33641		TRUE	-1.16077
CNAG_00699		transmembrane receptor	FALSE	-1.3148		TRUE	-1.81765
CNAG_00701	CAS31	CAS31p	TRUE	-0.845767		TRUE	-1.78226
CNAG_00703		prcdna87	FALSE	-0.266368		TRUE	-0.87933
CNAG_00706		RNA-binding protein rnp24	FALSE	-0.680185		TRUE	-1.10783
CNAG_00707		conserved hypothetical protein	FALSE	-0.731499		TRUE	-1.81458
CNAG_00717		conserved hypothetical protein	FALSE	-0.194497		TRUE	1.12818
CNAG_00720		recombinase	TRUE	-1.09958		TRUE	-1.37955
CNAG_00728		dityrosine transporter	FALSE	-0.452672		TRUE	-0.63738
CNAG_00732		conserved hypothetical protein	FALSE	0.820768		TRUE	1.28762
CNAG_00741		ATP-dependent RNA helicase sub2	TRUE	-0.942311		FALSE	-0.671266
CNAG_00742		serine C-palmitoyltransferase	TRUE	-0.708292		FALSE	-0.624229
CNAG_00743		imidazoleglycerol phosphate synthase	FALSE	-0.493457		TRUE	-0.764001
CNAG_00745		other/HAL protein kinase	TRUE	1.37553		TRUE	1.74685
CNAG_00746	CAS35	CAS35p	FALSE	-0.443344		TRUE	-0.696058
CNAG_00754		ATP-binding cassette sub-family E member 1	TRUE	-0.96199		FALSE	-1.03114
CNAG_00755		conserved hypothetical protein	FALSE	-0.802322		TRUE	-0.772567
CNAG_00756		conserved hypothetical protein	TRUE	0.713592		FALSE	0.704723
CNAG_00762		diphthamide biosynthesis protein 1	FALSE	-0.285669		TRUE	-0.616515
CNAG_00764		ATP-dependent RNA helicase DBP4	TRUE	-1.11366		TRUE	-0.934592
CNAG_00768		conserved hypothetical protein	FALSE	1.10407		TRUE	1.7588
CNAG_00769	PBS2	STE/STE7 protein kinase	TRUE	1.95547		FALSE	1.21142
CNAG_00770		DNA mismatch repair protein MSH2	TRUE	-0.975773		TRUE	-1.47431
CNAG_00772		uv excision repair protein rhp23	FALSE	0.702056		TRUE	1.09571
CNAG_00773		conserved hypothetical protein	FALSE	0.931234		TRUE	1.39124
CNAG_00774		d-3-phosphoglycerate dehydrogenase 2	TRUE	-0.882476		FALSE	-0.911605
CNAG_00777		conserved hypothetical protein	TRUE	0.877711		FALSE	0.675033
CNAG_00780		conserved hypothetical protein	TRUE	-2.55085		TRUE	-1.39304
CNAG_00787		conserved hypothetical protein	TRUE	-0.640494		FALSE	-0.110344
CNAG_00791		conserved hypothetical protein	TRUE	-1.07983		FALSE	-0.972451
CNAG_00792		ATP-binding cassette transporter	TRUE	-1.0693		TRUE	-1.33439
CNAG_00794		conserved hypothetical protein	TRUE	-0.919658		TRUE	-1.47475
CNAG_00799		cellulase	TRUE	-1.80511		TRUE	-1.86652
CNAG_00800		nicotinamidase	TRUE	2.52784		FALSE	1.6019
CNAG_00802		calcineurin-binding protein	TRUE	3.49587		TRUE	2.86123
CNAG_00808		myosin regulatory light chain cdc4	TRUE	-0.877343		TRUE	-2.83927
CNAG_00812		conserved hypothetical protein	FALSE	-0.844102		TRUE	-1.14145
CNAG_00818		AGD15	TRUE	-1.54515		TRUE	-2.05512
CNAG_00819		hypothetical protein	TRUE	-0.796223		FALSE	-0.347497
CNAG_00823		cadmium ion transporter	FALSE	0.455		TRUE	-1.06669
CNAG_00826		glycerone kinase	TRUE	-1.63548		FALSE	-1.02326
CNAG_00831		nucleoside-diphosphate-sugar epimerases	FALSE	-0.449842		TRUE	-1.03302
CNAG_00832		D-hydroxyacid dehydrogenase	FALSE	0.868024		TRUE	1.46923
CNAG_00834		phosphatidylserine decarboxylase	FALSE	1.28422		TRUE	3.44337
CNAG_00836		2-hydroxyacid dehydrogenase	FALSE	-0.561375		TRUE	-0.803985
CNAG_00837		conserved hypothetical protein	TRUE	-1.07465		FALSE	-0.355482
CNAG_00838		conserved hypothetical protein	TRUE	0.406792		FALSE	-0.35577
CNAG_00841		conserved hypothetical protein	TRUE	-0.645552		FALSE	-1.11093
CNAG_00851		conserved hypothetical protein	FALSE	1.46421		TRUE	8.08728
CNAG_00853		opa-interacting protein OIP2	FALSE	-0.510433		TRUE	-0.560252
CNAG_00854		C-8 sterol isomerase	TRUE	2.76183		TRUE	1.86936
CNAG_00855		ligase	TRUE	1.66836		FALSE	1.5172
CNAG_00874		tRNA (cytosine-5-)-methyltransferase	FALSE	-0.647453		TRUE	-0.618714
CNAG_00875		GTPase	TRUE	0.700407		TRUE	1.16442
CNAG_00877		adenylate kinase	FALSE	0.220872		TRUE	0.495239
CNAG_00879		glutamate dehydrogenase	TRUE	-0.773745		FALSE	-0.630756
CNAG_00883		transcription factor	FALSE	-0.360625		TRUE	-1.13024
CNAG_00884		exocyst complex component protein	FALSE	-0.0328222		TRUE	-0.779554
CNAG_00892		conserved hypothetical protein	TRUE	2.31903		TRUE	7.91725
CNAG_00896		transcription factor	FALSE	0.180388		TRUE	-0.804562
CNAG_00902		conserved hypothetical protein	FALSE	0.830467		TRUE	-0.147605
CNAG_00903		conserved hypothetical protein	FALSE	-0.554914		TRUE	-1.32321
CNAG_00904		aflatoxin efflux pump AFLT	FALSE	-0.446788		TRUE	-0.867473
CNAG_00906		nucleolar protein	FALSE	-0.755852		TRUE	-0.950621
CNAG_00914		glucosidase	TRUE	-1.21858		FALSE	-0.922048
CNAG_00915		conserved hypothetical protein	TRUE	-2.04934		FALSE	-0.173084
CNAG_00917		alkylbase DNA N-glycosylase	TRUE	0.823131		FALSE	0.974475
CNAG_00919		carboxypeptidase D	TRUE	-2.42722		TRUE	-3.70316
CNAG_00920		protein-binding protein	FALSE	0.234165		TRUE	1.01047
CNAG_00929		conserved hypothetical protein	FALSE	1.14753		TRUE	1.35495
CNAG_00930		argininosuccinate synthase	FALSE	-0.438443		TRUE	-0.550985
CNAG_00931		protein transporter	TRUE	1.05356		TRUE	7.95534
CNAG_00935		curved DNA-binding protein Cdb4	TRUE	1.98459		TRUE	2.54453
CNAG_00961		conserved hypothetical protein	FALSE	1.18636		TRUE	1.28206
CNAG_00968		conserved hypothetical protein	TRUE	2.42655		FALSE	0.94518
CNAG_00969		conserved hypothetical protein	FALSE	5.51307		TRUE	6.6898
CNAG_00973		conserved hypothetical protein	TRUE	-1.46379		TRUE	-1.56891
CNAG_00976		carbamoyl-phosphate synthase	TRUE	-1.18212		FALSE	-1.54705
CNAG_00977		VHS domain-containing protein	FALSE	-0.132474		TRUE	0.728977
CNAG_00981		conserved hypothetical protein	TRUE	2.0045		TRUE	7.19968
CNAG_00990		CIPB	TRUE	-0.701722		FALSE	-0.0611898
CNAG_00992		homocitrate synthase	FALSE	-0.755295		TRUE	-0.77872
CNAG_00993		coenzyme q10 biosynthesis protein	FALSE	0.446822		TRUE	0.796254
CNAG_01004		conserved hypothetical protein	FALSE	-0.635698		TRUE	-1.41854
CNAG_01006		conserved hypothetical protein	FALSE	2.0209		TRUE	0.854225
CNAG_01007		C2 domain-containing protein	FALSE	1.17251		TRUE	1.5696
CNAG_01008		cDNA sequence	TRUE	-0.740939		FALSE	-0.410743
CNAG_01012		conserved hypothetical protein	FALSE	0.238221		TRUE	1.26203
CNAG_01021		ATP phosphoribosyltransferase	FALSE	-0.401626		TRUE	-0.71503
CNAG_01025		conserved hypothetical protein	TRUE	1.96484		TRUE	6.55153
CNAG_01028		conserved hypothetical protein	TRUE	1.37778		FALSE	2.03327
CNAG_01042		conserved hypothetical protein	TRUE	1.19007		TRUE	-0.619061
CNAG_01044		ceramidase	TRUE	-1.69461		TRUE	-2.61561
CNAG_01065		conserved hypothetical protein	FALSE	-1.88731		TRUE	-2.38179
CNAG_01080		hydroxyacid oxidase	FALSE	0.349786		TRUE	-1.97474
CNAG_01082		conserved hypothetical protein	TRUE	-0.799592		FALSE	0.312009
CNAG_01085		conserved hypothetical protein	TRUE	1.51346		TRUE	7.53752
CNAG_01086		conserved hypothetical protein	FALSE	1.06174		TRUE	2.3022
CNAG_01089		conserved hypothetical protein	TRUE	-0.705473		TRUE	-0.876731
CNAG_01098		conserved hypothetical protein	FALSE	-0.387805		TRUE	-0.668031
CNAG_01099		cleavage and polyadenylation specificity factor subunit	FALSE	-0.344784		TRUE	-0.550066
CNAG_01101		conserved hypothetical protein	TRUE	-1.04717		TRUE	-1.74927
CNAG_01104		conserved hypothetical protein	FALSE	-0.361486		TRUE	-0.944747
CNAG_01109		conserved hypothetical protein	TRUE	-0.922654		TRUE	-1.42844
CNAG_01115		conserved hypothetical protein	FALSE	-0.609432		TRUE	-0.564782
CNAG_01123		DRAP deaminase	FALSE	-0.557001		TRUE	-0.97671
CNAG_01124		conserved hypothetical protein	FALSE	-0.945293		TRUE	-1.93884
CNAG_01126		guanine nucleotide exchange protein for ADP-robosylation factor	TRUE	-0.916769		FALSE	-0.90555
CNAG_01127		conserved hypothetical protein	FALSE	0.25341		TRUE	-0.722493
CNAG_01129		lanosterol synthase	TRUE	1.16836		TRUE	1.06796
CNAG_01137		aconitase	TRUE	1.27593		TRUE	1.0365
CNAG_01139		predicted protein	TRUE	-0.368831		TRUE	-1.57314
CNAG_01140		ATP-dependent RNA helicase DRS1	FALSE	-0.53359		TRUE	-0.842874
CNAG_01143		conserved hypothetical protein	TRUE	-1.3038		FALSE	-1.51965
CNAG_01144		damaged DNA binding protein	FALSE	-0.602445		TRUE	-1.76479
CNAG_01146		pre-rRNA processing protein Utp22	TRUE	-0.883739		TRUE	-0.719006
CNAG_01148		peptidyl prolyl cis-trans isomerase	FALSE	-0.736837		TRUE	-0.784697
CNAG_01149		conserved hypothetical protein	TRUE	-1.415		TRUE	-1.54969
CNAG_01150		delta-12 fatty acid desaturase	TRUE	-0.872597		FALSE	-0.645991
CNAG_01151		conserved hypothetical protein	FALSE	0.419934		TRUE	0.484037
CNAG_01155		glycerol kinase	TRUE	-1.26309		FALSE	0.0182951
CNAG_01156		CAP2p	TRUE	-0.528051		FALSE	-0.0161149
CNAG_01162		conserved hypothetical protein	FALSE	0.695198		TRUE	0.602626
CNAG_01163		DNA supercoiling	TRUE	-1.24142		TRUE	-1.2692
CNAG_01164		glutamine-fructose-6-phosphate transaminase	TRUE	-1.60001		TRUE	-2.26245
CNAG_01167		chromosome associated protein	TRUE	-0.876746		TRUE	-1.07269
CNAG_01168		centromere/microtubule binding protein cbf5	TRUE	-1.28252		TRUE	-1.37377
CNAG_01171		conserved hypothetical protein	TRUE	-0.240479		FALSE	-0.838634
CNAG_01172	PBX1	conserved hypothetical protein	TRUE	-1.22915		TRUE	-1.74807
CNAG_01174		DUF1212 family protein	TRUE	-1.407		TRUE	-1.7137
CNAG_01177		nuclear envelope-endoplasmic reticulum network protein	TRUE	0.792296		FALSE	1.18763
CNAG_01179		RPA42	TRUE	-1.40921		FALSE	-1.13621
CNAG_01185		hsp70-like protein	FALSE	0.379687		TRUE	0.94372
CNAG_01189		RNA polymerase I largest subunit	TRUE	-1.22027		TRUE	-1.33735
CNAG_01199		conserved hypothetical protein	TRUE	0.860606		TRUE	2.0002
CNAG_01212		conserved hypothetical protein	FALSE	-0.0548023		TRUE	0.563687
CNAG_01223		conserved hypothetical protein	TRUE	-1.16089		TRUE	-7.74376
CNAG_01230		chitin deacetylase 2	TRUE	-1.28441		FALSE	-1.30865
CNAG_01233		conserved hypothetical protein	FALSE	-0.834572		TRUE	-1.22702
CNAG_01236		Ebp2p	FALSE	-0.11089		TRUE	-0.762036
CNAG_01238		ornithine acetyltransferase	TRUE	-0.778101		FALSE	-0.450518
CNAG_01242		conserved hypothetical protein	TRUE	2.28329		TRUE	1.67258
CNAG_01243		histone-lysine N-methyltransferase	TRUE	-0.880557		FALSE	-0.727253
CNAG_01245		conserved hypothetical protein	TRUE	-0.545297		TRUE	-0.776128
CNAG_01246		conserved hypothetical protein	FALSE	-0.566125		TRUE	-1.17986
CNAG_01250		RNA ligase	TRUE	-0.916907		FALSE	-0.695377
CNAG_01251		ubiquitin fusion degradation protein 4	TRUE	-0.489066		FALSE	-0.244121
CNAG_01252		thiosulfate sulfurtransferase	FALSE	-0.376857		TRUE	6.97905
CNAG_01255		conserved hypothetical protein	TRUE	-1.26455		TRUE	-1.42215
CNAG_01258		GrfA protein	TRUE	-0.864632		TRUE	-0.938439
CNAG_01261		myosin I binding protein	TRUE	1.63359		FALSE	1.90759
CNAG_01262		G-protein beta subunit GPB1	FALSE	1.89819		TRUE	7.06742
CNAG_01263		vacuolar transporter chaperone 4	TRUE	-0.896747		TRUE	-1.28842
CNAG_01264		isocitrate dehydrogenase	FALSE	0.148771		TRUE	-0.926764
CNAG_01265		charged multivesicular body protein 6-A	TRUE	1.13974		TRUE	7.65505
CNAG_01270		conserved hypothetical protein	TRUE	-0.555356		FALSE	-0.521753
CNAG_01272		hypothetical protein	TRUE	-8.0608		TRUE	-9.53431
CNAG_01273		zinc-finger protein GIS2	FALSE	-0.63921		TRUE	-1.70924
CNAG_01274		coatomer subunit gamma	TRUE	-0.42788		FALSE	-0.621312
CNAG_01277		conserved hypothetical protein	TRUE	-2.55873		TRUE	-3.34671
CNAG_01278		phospholipid-translocating ATPase	TRUE	-0.829729		TRUE	-0.984309
CNAG_01283	CXT2	CAP5p	FALSE	-0.47577		TRUE	-1.07605
CNAG_01284		ATPase	TRUE	-0.546049		FALSE	-0.29144
CNAG_01288		mitochondrial carrier protein rim2	FALSE	-0.30832		TRUE	-0.980945
CNAG_01296		RNA polymerase I transcription factor	TRUE	-1.10216		FALSE	-0.71777
CNAG_01298		hydrolase	TRUE	-0.415013		FALSE	-0.206667
CNAG_01301		conserved hypothetical protein	FALSE	-0.413451		TRUE	-0.70018
CNAG_01304		conserved hypothetical protein	FALSE	-0.510931		TRUE	-0.655065
CNAG_01305		methionyl-tRNA synthetase	FALSE	-0.0655187		TRUE	-0.440409
CNAG_01310		nucleolar protein	TRUE	-1.32452		TRUE	-1.0648
CNAG_01316		conserved hypothetical protein	TRUE	-1.33359		TRUE	-1.93357
CNAG_01322		conserved hypothetical protein	FALSE	0.410483		TRUE	0.861555
CNAG_01325		conserved hypothetical protein	FALSE	-0.636298		TRUE	-1.80499
CNAG_01331		conserved hypothetical protein	TRUE	1.97875		FALSE	0.87654
CNAG_01335		conserved hypothetical protein	TRUE	-3.47683		TRUE	-7.30162
CNAG_01337		WD-repeat protein	FALSE	1.04591		TRUE	1.74656
CNAG_01344		conserved hypothetical protein	FALSE	0.0256153		TRUE	0.787086
CNAG_01353		conserved hypothetical protein	FALSE	-0.413907		TRUE	-0.821218
CNAG_01357		conserved hypothetical protein	TRUE	1.74799		FALSE	6.99606
CNAG_01375		conserved hypothetical protein	TRUE	1.1383		TRUE	1.47855
CNAG_01382		glutamyl-tRNA(Gln) amidotransferase subunit A	TRUE	1.11489		FALSE	0.810991
CNAG_01385		conserved hypothetical protein	TRUE	1.30458		TRUE	1.37774
CNAG_01387		conserved hypothetical protein	FALSE	0.873027		TRUE	1.42725
CNAG_01390		adenine phosphoribosyltransferase	FALSE	-0.864612		TRUE	-1.26044
CNAG_01397		mitochondrial import inner membrane translocase subunit	FALSE	-0.299792		TRUE	-0.762565
CNAG_01398		ATP-dependent RNA helicase DOB1	FALSE	-0.848052		TRUE	-1.12331
CNAG_01405		conserved hypothetical protein	TRUE	-0.693261		FALSE	-0.5101
CNAG_01412		nuclear elongation and deformation protein 1	FALSE	0.422501		TRUE	1.5131
CNAG_01416		DUF431 domain-containing protein	FALSE	-0.804313		TRUE	-0.691682
CNAG_01417		conserved hypothetical protein	FALSE	-0.768772		TRUE	1.23251
CNAG_01421		conserved hypothetical protein	TRUE	-1.71468		TRUE	-2.41322
CNAG_01430		conserved hypothetical protein	TRUE	-1.31986		FALSE	-0.214063
CNAG_01432		WD repeat protein	FALSE	-0.438696		TRUE	-1.21654
CNAG_01437		ribosomal RNA assembly protein mis3	TRUE	-0.395685		FALSE	-0.722234
CNAG_01438		transcription factor	TRUE	-1.7267		TRUE	-1.47921
CNAG_01440		conserved hypothetical protein	TRUE	6.09108		FALSE	5.90428
CNAG_01442		cysteine desulfhydrase	TRUE	-0.946176		FALSE	-0.175222
CNAG_01444		conserved hypothetical protein	FALSE	-0.174434		TRUE	-1.06595
CNAG_01448		163.m06341p	FALSE	1.19		TRUE	1.15166
CNAG_01452		163.m02431p	TRUE	2.48175		TRUE	6.42512
CNAG_01465		5' flap endonuclease	TRUE	-1.69916		FALSE	0.0801117
CNAG_01469		CDP-diacylglycerol-serine O-phosphatidyltransferase	TRUE	1.99826		FALSE	6.64386
CNAG_01471		conserved hypothetical protein	TRUE	1.46761		FALSE	1.73414
CNAG_01474		conserved hypothetical protein	FALSE	-1.32393		TRUE	-2.98431
CNAG_01475		sphingolipid C9-methyltransferase	FALSE	-0.37909		TRUE	-0.757002
CNAG_01479		conserved hypothetical protein	TRUE	2.55715		TRUE	2.15397
CNAG_01491		conserved hypothetical protein	FALSE	0.0138225		TRUE	-0.444756
CNAG_01493		conserved hypothetical protein	FALSE	2.36905		TRUE	3.20509
CNAG_01509		conserved hypothetical protein	FALSE	-0.413474		TRUE	-0.94623
CNAG_01518		phosphoglycerate mutase	FALSE	2.54438		TRUE	-1.07649
CNAG_01521		metallo-beta-lactamase superfamily protein	TRUE	3.35464		TRUE	7.71312
CNAG_01522		phenylalanyl-tRNA synthetase	TRUE	1.58626		FALSE	1.75183
CNAG_01523	HOG1	CMGC/MAPK protein kinase	TRUE	-1.18715		FALSE	-1.63062
CNAG_01524		conserved hypothetical protein	FALSE	0.635178		TRUE	1.37731
CNAG_01526		conserved hypothetical protein	TRUE	1.23287		TRUE	2.24583
CNAG_01528		conserved hypothetical protein	TRUE	-0.991813		TRUE	-1.16062
CNAG_01529		conserved hypothetical protein	TRUE	2.74038		FALSE	2.88585
CNAG_01536		nonmuscle myosin heavy chain b	FALSE	-0.678788		TRUE	-1.1226
CNAG_01544		histidyl-tRNA synthetase	FALSE	-0.143643		TRUE	-0.776727
CNAG_01559		conserved hypothetical protein	TRUE	-0.812414		TRUE	-1.2899
CNAG_01562		conserved hypothetical protein	TRUE	-5.56892		TRUE	-5.27763
CNAG_01563		histone deacetylase clr3	FALSE	-0.115148		TRUE	-0.524928
CNAG_01566		gamma-tubulin complex component 3	FALSE	-5.65921		TRUE	-5.61207
CNAG_01573		conserved hypothetical protein	TRUE	-1.36656		TRUE	-2.19032
CNAG_01574		conserved hypothetical protein	TRUE	-1.02974		TRUE	-1.20707
CNAG_01579		vacuolar membrane-associated protein IML1	TRUE	-0.578963		FALSE	-0.723575
CNAG_01584		hydrolase	TRUE	0.468426		TRUE	1.83042
CNAG_01585		conserved hypothetical protein	TRUE	1.03709		FALSE	2.08914
CNAG_01590		ribosomal protein YmL32	FALSE	-0.696763		TRUE	-0.815927
CNAG_01597		conserved hypothetical protein	TRUE	2.10851		TRUE	8.33412
CNAG_01601		lipase	TRUE	1.9535		FALSE	1.7754
CNAG_01602		IQ calmodulin-binding domain-containing protein	TRUE	1.8207		FALSE	0.535349
CNAG_01603		conserved hypothetical protein	TRUE	-1.01598		FALSE	-0.860446
CNAG_01604		haloacid dehalogenase-like hydrolase domain-containing protein 2	TRUE	1.88427		TRUE	1.76146
CNAG_01605		rossman fold oxidoreductase	TRUE	2.076		TRUE	2.01431
CNAG_01608		GTP-binding family protein	TRUE	-0.821181		TRUE	-0.853503
CNAG_01615		aldo-keto reductase	FALSE	0.942236		TRUE	1.4224
CNAG_01622		conserved hypothetical protein	TRUE	1.81724		FALSE	0.38389
CNAG_01624		conserved hypothetical protein	FALSE	-0.357732		TRUE	-1.88235
CNAG_01630		polyadenylation factor subunit 2	TRUE	1.45765		FALSE	3.53179
CNAG_01632		triacylglycerol lipase	FALSE	1.24022		TRUE	1.87247
CNAG_01634		GTP-binding protein	FALSE	-0.349623		TRUE	-0.470948
CNAG_01635		DUF1479 domain-containing protein	FALSE	1.31865		TRUE	1.11439
CNAG_01639		elongation factor g 1	TRUE	-1.17435		TRUE	-1.05924
CNAG_01641		DNA-directed DNA polymerase	TRUE	-1.08848		TRUE	-1.1634
CNAG_01643		predicted protein	TRUE	0.844409		FALSE	-0.745207
CNAG_01645		conserved hypothetical protein	FALSE	-0.711044		TRUE	-6.58553
CNAG_01649		conserved hypothetical protein	FALSE	-0.125091		TRUE	-0.486582
CNAG_01653		cytokine inducing-glycoprotein	TRUE	12.1757		TRUE	10.5346
CNAG_01656		conserved hypothetical protein	TRUE	-2.2749		FALSE	-4.54847
CNAG_01664		CMGC/CDK/CDC2 protein kinase	TRUE	-1.38945		TRUE	-2.22461
CNAG_01675		tagatose-bisphosphate aldolase	TRUE	0.914645		TRUE	0.962071
CNAG_01676		eukaryotic translation initiation factor 3 62 kda subunit	TRUE	-0.748549		TRUE	-0.707668
CNAG_01680		methylcrotonoyl-Coenzyme A carboxylase 1	FALSE	-0.385139		TRUE	-0.570981
CNAG_01681		cytosine permease	FALSE	0.352742		TRUE	-0.88683
CNAG_01683		monosaccharide transporter	TRUE	-0.948728		FALSE	-1.43127
CNAG_01691		conserved hypothetical protein	TRUE	3.25636		TRUE	3.25575
CNAG_01693		exosome complex exonuclease rrp45	TRUE	-0.580158		FALSE	-0.234981
CNAG_01698		conserved hypothetical protein	TRUE	-0.946934		TRUE	-1.09217
CNAG_01701		integral membrane protein	TRUE	-1.01698		TRUE	-1.84143
CNAG_01704		serine/threonine protein kinase	TRUE	-1.00708		FALSE	-0.921794
CNAG_01707		conserved hypothetical protein	TRUE	-1.02471		FALSE	-1.03885
CNAG_01709		translation initiation factor	TRUE	-0.708325		FALSE	-1.00684
CNAG_01712		conserved hypothetical protein	TRUE	-0.6922		FALSE	-0.435886
CNAG_01715		GTP binding protein	FALSE	-0.831149		TRUE	-1.09069
CNAG_01723		conserved hypothetical protein	FALSE	-0.556629		TRUE	-0.559275
CNAG_01725		predicted protein	TRUE	1.68308		TRUE	0.891973
CNAG_01726		transcriptional elongation regulator	TRUE	-0.882759		TRUE	-1.87212
CNAG_01727	SSA1	Hsc70-4	FALSE	-0.141869		TRUE	1.26417
CNAG_01729		DEAH box polypeptide 37	TRUE	-1.16178		TRUE	-1.14055
CNAG_01730		STE/STE7/MEK1 protein kinase	FALSE	-0.985711		TRUE	-2.12257
CNAG_01732		NPL4	FALSE	0.961707		TRUE	1.35352
CNAG_01737		C-4 methyl sterol oxidase	TRUE	1.10303		FALSE	0.643036
CNAG_01738		conserved hypothetical protein	TRUE	2.3633		FALSE	1.48201
CNAG_01740		septin	TRUE	-0.723104		TRUE	-1.1264
CNAG_01745		sn-glycerol-3-phosphate dehydrogenase NAD	FALSE	0.535495		TRUE	0.903301
CNAG_01750		chaperone	FALSE	-0.345732		TRUE	1.06216
CNAG_01755		conserved hypothetical protein	TRUE	-0.701679		FALSE	-0.816032
CNAG_01758		polygalacturonase	TRUE	1.83463		FALSE	-0.362544
CNAG_01760		conserved hypothetical protein	FALSE	-0.319861		TRUE	-0.898343
CNAG_01761		conserved hypothetical protein	TRUE	-0.829824		FALSE	-1.20019
CNAG_01768		DUF895 domain membrane protein	TRUE	-0.938013		FALSE	-1.14477
CNAG_01789		conserved hypothetical protein	TRUE	-0.827831		FALSE	-0.239185
CNAG_01791		coiled-coil protein	TRUE	-0.325947		TRUE	-0.724759
CNAG_01792		DNA repair and recombination protein pif1	TRUE	-0.74551		TRUE	-1.05663
CNAG_01793		conserved hypothetical protein	FALSE	-0.0564762		TRUE	-0.519512
CNAG_01797		conserved hypothetical protein	TRUE	-0.857055		FALSE	-0.648846
CNAG_01807		ATP dependent helicase	TRUE	-0.767562		TRUE	-0.852128
CNAG_01810		DNA-directed RNA polymerase I kda polypeptide	TRUE	-1.50849		TRUE	-2.00223
CNAG_01812		ribosome biogenesis protein RLP24	TRUE	-0.874409		TRUE	-1.40484
CNAG_01813		mannose-1-phosphate guanylyltransferase	TRUE	-0.648693		TRUE	-1.00346
CNAG_01814		conserved hypothetical protein	FALSE	-0.10881		TRUE	-0.790602
CNAG_01815		conserved hypothetical protein	TRUE	-1.00673		FALSE	-0.0417744
CNAG_01819		ribosomal protein L1	TRUE	-1.1505		TRUE	-1.27762
CNAG_01820		pyruvate kinase	TRUE	-0.598834		FALSE	-0.541398
CNAG_01821		conserved hypothetical protein	FALSE	1.08988		TRUE	2.02943
CNAG_01825		predicted protein	FALSE	-0.434526		TRUE	-0.559068
CNAG_01833		cap binding protein	TRUE	-1.10596		FALSE	-0.937052
CNAG_01834		conserved hypothetical protein	FALSE	0.481151		TRUE	0.978237
CNAG_01843		elongation factor ts	TRUE	0.599609		FALSE	1.03827
CNAG_01847		conserved hypothetical protein	FALSE	0.19011		TRUE	1.68583
CNAG_01850		protein-histidine kinase	TRUE	-0.656746		FALSE	-0.775829
CNAG_01854		heparinase II/III family protein	FALSE	-0.560203		TRUE	-0.99064
CNAG_01863		SNF2-family ATP dependent chromatin remodeling factor snf21	TRUE	-1.11509		FALSE	-0.54993
CNAG_01872		copper ion transporter	FALSE	0.154049		TRUE	0.886006
CNAG_01877		GMP synthase	FALSE	-0.746648		TRUE	-1.07958
CNAG_01878		myo-inositol 2-dehydrogenase	FALSE	0.435535		TRUE	0.97225
CNAG_01881		grpe protein	TRUE	-0.848412		FALSE	-0.438201
CNAG_01885		DNA polymerase sigma	TRUE	-1.12889		TRUE	-0.738226
CNAG_01889		glutathione S-transferase	FALSE	0.260045		TRUE	0.83906
CNAG_01891		RAD57 protein	TRUE	-0.691926		FALSE	-0.432536
CNAG_01892		conserved hypothetical protein	TRUE	1.47129		FALSE	1.90089
CNAG_01895		conserved hypothetical protein	TRUE	2.06613		TRUE	7.69834
CNAG_01898		nuclear protein	TRUE	-0.811252		TRUE	-0.994601
CNAG_01910		conserved hypothetical protein	FALSE	0.299319		TRUE	0.681076
CNAG_01913		conserved hypothetical protein	FALSE	0.560793		TRUE	2.25187
CNAG_01915		ribonucleotide reductase subunit	FALSE	-0.918793		TRUE	-2.26261
CNAG_01916		DNA mismatch repair protein msh6	TRUE	-1.14677		TRUE	-1.74312
CNAG_01917		conserved hypothetical protein	TRUE	-0.499886		TRUE	-0.514149
CNAG_01925		conserved hypothetical protein	TRUE	0.924813		FALSE	-0.298397
CNAG_01935		conserved hypothetical protein	TRUE	-6.59059		TRUE	-6.39649
CNAG_01936		sugar transporter	FALSE	-1.53154		TRUE	-2.07225
CNAG_01939		fmHP	TRUE	-1.14995		TRUE	-0.966436
CNAG_01940		alpha-amylase A	FALSE	-0.104179		TRUE	-0.61176
CNAG_01942		hypothetical protein	FALSE	0.51894		TRUE	1.4955
CNAG_01945		conserved hypothetical protein	TRUE	1.97244		TRUE	8.27524
CNAG_01947		2,4-dienoyl-CoA reductase	TRUE	-1.80921		FALSE	-1.19844
CNAG_01950		conserved hypothetical protein	TRUE	-1.04192		FALSE	-0.829863
CNAG_01953		conserved hypothetical protein	FALSE	-0.348313		TRUE	-0.926621
CNAG_01959		condensin	FALSE	-0.94674		TRUE	-6.68858
CNAG_01960		efflux protein EncT	TRUE	-1.29725		TRUE	-2.27262
CNAG_01962		COQ4	TRUE	0.68622		TRUE	3.48472
CNAG_01963		CMP/dCMP deaminase zinc-binding	FALSE	-0.574742		TRUE	-1.81302
CNAG_01964		oligopeptide transporter	TRUE	-1.62566		FALSE	1.13074
CNAG_01975		helicase	TRUE	-1.11255		TRUE	-1.91658
CNAG_01976		60s ribosomal protein l23	FALSE	-0.267707		TRUE	-0.993856
CNAG_01981		sulfide:quinone oxidoreductase	TRUE	-1.65357		TRUE	-1.26931
CNAG_01983		cAMP-independent regulatory protein	FALSE	-0.81349		TRUE	-1.48819
CNAG_01984		transaldolase	TRUE	-1.06167		FALSE	-0.611479
CNAG_01986		conserved hypothetical protein	TRUE	2.70122		FALSE	1.07744
CNAG_01993		conserved hypothetical protein	TRUE	-0.388771		FALSE	-0.117312
CNAG_01995		conserved hypothetical protein	FALSE	0.779235		TRUE	-7.62346
CNAG_02000		short-chain dehydrogenase	TRUE	0.98312		TRUE	1.78308
CNAG_02002		conserved hypothetical protein	TRUE	0.537115		FALSE	1.21184
CNAG_02004		OTU domain-containing protein 6B	TRUE	1.2491		TRUE	2.09552
CNAG_02006		deamidase	FALSE	0.660008		TRUE	1.6814
CNAG_02013		conserved hypothetical protein	TRUE	1.1699		FALSE	-0.161162
CNAG_02023		conserved hypothetical protein	TRUE	1.61452		FALSE	-0.332025
CNAG_02024		conserved hypothetical protein	TRUE	-1.28793		TRUE	-1.11949
CNAG_02025		conserved hypothetical protein	FALSE	-0.516442		TRUE	-0.628375
CNAG_02028		CMGC/SRPK protein kinase	FALSE	0.748837		TRUE	1.08442
CNAG_02029	WSP1	conserved hypothetical protein	TRUE	2.90194		TRUE	7.47083
CNAG_02030		glyoxal oxidase	FALSE	-1.06159		TRUE	-1.8629
CNAG_02036		CAS4p	FALSE	-0.287507		TRUE	-1.33122
CNAG_02044		conserved hypothetical protein	TRUE	-3.66505		TRUE	-3.21402
CNAG_02046		poly(A)-binding protein binding protein	TRUE	1.22089		FALSE	1.63704
CNAG_02047		conserved hypothetical protein	TRUE	0.857164		TRUE	1.51587
CNAG_02048		proline dehydrogenase	FALSE	-1.41326		TRUE	-0.821064
CNAG_02051		zygotic epidermal enclosure defective protein 4	TRUE	-2.31957		FALSE	-1.04197
CNAG_02056		conserved hypothetical protein	TRUE	1.95216		FALSE	1.70801
CNAG_02057		conserved hypothetical protein	FALSE	0.727513		TRUE	1.04573
CNAG_02060		conserved hypothetical protein	TRUE	-2.16828		TRUE	-7.74271
CNAG_02062		glycoside hydrolase family 2	FALSE	-0.459328		TRUE	-1.0138
CNAG_02064		helicase	TRUE	-0.916034		FALSE	-0.978644
CNAG_02069		conserved hypothetical protein	FALSE	-0.104228		TRUE	1.48984
CNAG_02070		conserved hypothetical protein	FALSE	1.50341		TRUE	2.37827
CNAG_02071		conserved hypothetical protein	TRUE	-1.91858		TRUE	-1.48656
CNAG_02078		hydrolase	TRUE	1.23462		FALSE	1.63458
CNAG_02079		cytoplasmic protein	TRUE	-0.527313		FALSE	0.542378
CNAG_02082		conserved hypothetical protein	FALSE	-0.285595		TRUE	-2.0041
CNAG_02085		hst4 protein	TRUE	-0.900752		TRUE	-0.814305
CNAG_02086		sphingosine N-acyltransferase	FALSE	-0.315998		TRUE	-1.13942
CNAG_02091		nucleosome assembly protein	FALSE	-0.389312		TRUE	-0.544935
CNAG_02096		peroxisomal membrane protein pex16	TRUE	0.952775		TRUE	2.5096
CNAG_02099		fatty acid synthase beta subunit	FALSE	1.0189		TRUE	1.27768
CNAG_02100		fatty-acid synthase complex protein	FALSE	0.934676		TRUE	1.25546
CNAG_02104		phosphatidylinositol transporter	FALSE	0.714788		TRUE	1.00904
CNAG_02107		conserved hypothetical protein	FALSE	0.425337		TRUE	0.72324
CNAG_02116		gie1	FALSE	0.714149		TRUE	1.66514
CNAG_02121		conserved hypothetical protein	FALSE	0.894401		TRUE	1.17203
CNAG_02123		methionyl-tRNA formyltransferase	FALSE	-0.212486		TRUE	-1.06871
CNAG_02126		conserved hypothetical protein	TRUE	-0.657584		FALSE	-0.394361
CNAG_02127		cyclin-dependent protein kinase regulator	FALSE	-0.284521		TRUE	-1.24202
CNAG_02128		conserved hypothetical protein	FALSE	-0.230625		TRUE	-0.826696
CNAG_02129		conserved hypothetical protein	FALSE	0.459807		TRUE	1.84622
CNAG_02132		conserved hypothetical protein	FALSE	4.88602		TRUE	6.99347
CNAG_02135		conserved hypothetical protein	FALSE	0.169973		TRUE	1.11482
CNAG_02138	CAS4	DNA replication helicase dna2	FALSE	-0.539285		TRUE	-1.23174
CNAG_02139		oxysterol-binding protein family	FALSE	0.741263		TRUE	0.964522
CNAG_02144		60s ribosomal protein l1-a	TRUE	-0.748821		FALSE	-1.0489
CNAG_02152		conserved hypothetical protein	FALSE	-2.52302		TRUE	-1.59121
CNAG_02153	TUP1	general transcriptional repressor	TRUE	-0.897494		FALSE	-0.560359
CNAG_02155		predicted protein	TRUE	-1.12577		TRUE	-0.783837
CNAG_02157		conserved hypothetical protein	FALSE	0.612756		TRUE	0.772235
CNAG_02159		predicted protein	TRUE	-7.92604		TRUE	-8.22285
CNAG_02162		chromosome 14 open reading frame 111	TRUE	-0.653898		FALSE	-1.25372
CNAG_02165		cytoplasmic protein	FALSE	2.1551		TRUE	2.72175
CNAG_02167		vacuolar protein sorting-associated protein vps27	TRUE	1.28993		TRUE	1.30986
CNAG_02175		exonuclease II Exo2	TRUE	-1.17757		FALSE	-0.63524
CNAG_02182		D-lactaldehyde dehydrogenase	TRUE	1.109		FALSE	0.829249
CNAG_02185		nuclear protein	FALSE	-0.626239		TRUE	-1.36499
CNAG_02193		conserved hypothetical protein	TRUE	-1.83401		TRUE	-2.8413
CNAG_02195		replication control protein 1	TRUE	-0.980291		FALSE	-1.19148
CNAG_02196		septin	TRUE	-1.29839		FALSE	-1.50135
CNAG_02198		metalloprotease ATP23	TRUE	-0.35445		FALSE	-0.258101
CNAG_02200		predicted protein	TRUE	2.13567		FALSE	1.14989
CNAG_02202		adenylyl-sulfate kinase	TRUE	-1.30262		FALSE	-1.47458
CNAG_02203		karyopherin/importin that interacts with the nuclear pore complex	FALSE	0.714241		TRUE	0.573532
CNAG_02205		pH-response regulator protein palC	TRUE	2.40899		FALSE	3.32715
CNAG_02206		predicted protein	TRUE	1.71009		TRUE	2.17548
CNAG_02208		ribonucleoside-diphosphate reductase large chain	TRUE	-2.37723		TRUE	-2.67227
CNAG_02210		conserved hypothetical protein	TRUE	1.70373		TRUE	1.03882
CNAG_02211		conserved hypothetical protein	FALSE	0		TRUE	7.10983
CNAG_02214		ubiquitin conjugating enzyme	FALSE	0.761046		TRUE	0.663214
CNAG_02215	HAP3	transcriptional activator	TRUE	1.10231		FALSE	0.96518
CNAG_02217		chitin synthase 7	TRUE	-3.18042		TRUE	-1.8484
CNAG_02218		conserved hypothetical protein	TRUE	-1.17819		FALSE	-0.389026
CNAG_02219		conserved hypothetical protein	TRUE	1.66605		TRUE	1.24643
CNAG_02220		conserved hypothetical protein	TRUE	-1.03748		TRUE	-1.71389
CNAG_02222		phosphopantothenate-cysteine ligase	FALSE	1.08606		TRUE	1.1771
CNAG_02225		cellulase	TRUE	-1.58232		FALSE	-0.39362
CNAG_02227		conserved hypothetical protein	TRUE	1.8765		FALSE	2.43355
CNAG_02230		phosphoketolase	TRUE	0.825158		FALSE	0.480232
CNAG_02235		conserved hypothetical protein	FALSE	0.650764		TRUE	-1.57952
CNAG_02255		BNR/Asp-box repeat family protein	FALSE	-4.99236		TRUE	-1.8168
CNAG_02263		conserved hypothetical protein	FALSE	0.51151		TRUE	1.347
CNAG_02270		homoserine O-acetyltransferase	FALSE	-0.613181		TRUE	-0.628502
CNAG_02282		carboxypeptidase A4	FALSE	0.807369		TRUE	2.21902
CNAG_02283		glucan 1,4-alpha-glucosidase	FALSE	0.548657		TRUE	1.00461
CNAG_02284		branched-chain alpha-keto acid dehydrogenase E1-alpha subunit	TRUE	1.29714		TRUE	0.570267
CNAG_02286		cytoplasmic protein	FALSE	-0.575964		TRUE	-0.788943
CNAG_02288		succinate:fumarate antiporter	TRUE	2.82065		TRUE	7.86485
CNAG_02289		Rab4	TRUE	1.18741		FALSE	0.327665
CNAG_02291		conserved hypothetical protein	FALSE	-0.580645		TRUE	-1.94807
CNAG_02295		phosphotransferase enzyme family domain-containing protein	TRUE	1.45038		FALSE	1.77902
CNAG_02297		conserved hypothetical protein	TRUE	2.3004		TRUE	2.07316
CNAG_02313		conserved hypothetical protein	TRUE	1.25974		FALSE	3.1819
CNAG_02315		ubiquinol-cytochrome c reductase iron-sulfur subunit	TRUE	0.994185		FALSE	1.00923
CNAG_02317		arginine N-methyltransferase 3	TRUE	-0.889628		TRUE	-0.982862
CNAG_02322		conserved hypothetical protein	FALSE	-0.624132		TRUE	-1.14338
CNAG_02325		mitochondrial protein	FALSE	-0.375507		TRUE	2.27065
CNAG_02328		ribosome biogenesis protein TSR1	FALSE	-0.62375		TRUE	-1.3126
CNAG_02333		conserved hypothetical protein	FALSE	-0.562915		TRUE	-0.88167
CNAG_02344		uracil phosphoribosyltransferase	TRUE	-1.36701		FALSE	-0.332269
CNAG_02348		conserved hypothetical protein	TRUE	1.69587		TRUE	1.71922
CNAG_02349		conserved hypothetical protein	TRUE	1.77628		TRUE	1.7531
CNAG_02353		conserved hypothetical protein	TRUE	-1.76464		FALSE	-1.80821
CNAG_02354		ribosomal protein L2	TRUE	1.32715		TRUE	1.21095
CNAG_02360		conserved hypothetical protein	FALSE	0.573665		TRUE	1.36443
CNAG_02377		aldehyde dehydrogenase	TRUE	-0.843268		FALSE	-0.0557977
CNAG_02378		nucleolar protein family A member 2	FALSE	-0.655148		TRUE	-1.36745
CNAG_02382		ribosome biogenesis protein BRX1	TRUE	-0.846306		TRUE	-0.992226
CNAG_02384		conserved hypothetical protein	FALSE	-0.614062		TRUE	-7.10391
CNAG_02385		DNA primase small subunit	TRUE	-2.09648		TRUE	-2.47586
CNAG_02386		conserved hypothetical protein	TRUE	-1.25798		TRUE	-2.91259
CNAG_02393		conserved hypothetical protein	FALSE	-0.683467		TRUE	-1.22527
CNAG_02397		conserved hypothetical protein	TRUE	1.98474		FALSE	0.204603
CNAG_02401		DUF1604 domain-containing protein	FALSE	0.222799		TRUE	0.962186
CNAG_02403		conserved hypothetical protein	FALSE	-0.498781		TRUE	-0.82725
CNAG_02406		cell division control protein 45	FALSE	-1.02548		TRUE	-2.24239
CNAG_02407		phospholipase D	TRUE	0.62971		FALSE	-0.263654
CNAG_02408		conserved hypothetical protein	FALSE	-1.17619		TRUE	0.943608
CNAG_02412		rRNA-processing protein CGR1	FALSE	-0.550245		TRUE	-1.15749
CNAG_02415		annexin XIV	TRUE	1.08899		FALSE	2.97304
CNAG_02423		conserved hypothetical protein	FALSE	0.535852		TRUE	1.41952
CNAG_02424		conserved hypothetical protein	TRUE	-0.887181		FALSE	-0.295764
CNAG_02432		conserved hypothetical protein	TRUE	-1.59328		TRUE	-1.34681
CNAG_02437		ribosomal RNA processing protein RRP5	TRUE	-1.27157		TRUE	-1.42756
CNAG_02439		conserved hypothetical protein	TRUE	1.99834		FALSE	0.595531
CNAG_02440		cation-transporting ATPase	FALSE	-0.24962		TRUE	0.810403
CNAG_02454		conserved hypothetical protein	TRUE	-0.918891		FALSE	-0.614602
CNAG_02455		choline transporter	TRUE	-0.68203		FALSE	-1.07873
CNAG_02459		atypical/ABC1 protein kinase	TRUE	0.947293		FALSE	1.27815
CNAG_02460		coproporphyrinogen oxidase	TRUE	2.78473		TRUE	1.68435
CNAG_02465		allantoate permease	TRUE	2.10815		FALSE	5.60014
CNAG_02468		Ap3d1 protein	FALSE	0.0348056		TRUE	0.5979
CNAG_02477		conserved hypothetical protein	TRUE	2.03273		FALSE	0.37306
CNAG_02479		monosaccharide transporter	FALSE	-1.16918		TRUE	-2.21296
CNAG_02484		peptidylprolyl isomerase	TRUE	-2.05334		TRUE	-1.97245
CNAG_02486		translation initiation factor	TRUE	-0.593865		FALSE	-0.110354
CNAG_02487		conserved hypothetical protein	TRUE	2.60334		FALSE	8.4452
CNAG_02491		nuclear protein	TRUE	-1.46825		TRUE	-8.0282
CNAG_02493		conserved hypothetical protein	TRUE	0.872359		FALSE	0.395056
CNAG_02494		KEX1 protein	TRUE	-0.525054		FALSE	-0.47247
CNAG_02500		calnexin	FALSE	0.658267		TRUE	1.7987
CNAG_02505		conserved hypothetical protein	TRUE	2.0797		FALSE	1.07331
CNAG_02515		conserved hypothetical protein	TRUE	1.04209		TRUE	2.31037
CNAG_02516		conserved hypothetical protein	TRUE	-0.925525		TRUE	-1.16798
CNAG_02519		mitochondria fission 1 protein	FALSE	0.914015		TRUE	1.09156
CNAG_02523		conserved hypothetical protein	TRUE	-0.624526		FALSE	-0.367625
CNAG_02525		conserved hypothetical protein	FALSE	-0.584802		TRUE	-5.72103
CNAG_02536		transcription initiation factor TFIID complex 60 kDa subunit	TRUE	2.43655		FALSE	2.50438
CNAG_02539		amino acid transporter	TRUE	-0.992671		TRUE	-1.49464
CNAG_02541		cyclin-dependent protein kinase inhibitor	TRUE	-0.75757		TRUE	-0.69057
CNAG_02543		conserved hypothetical protein	TRUE	3.85415		FALSE	2.5355
CNAG_02546		transferase	TRUE	-0.844334		TRUE	-1.05205
CNAG_02547		conserved hypothetical protein	TRUE	-0.598858		FALSE	-0.421629
CNAG_02548		cobalamin synthesis protein	FALSE	2.06932		TRUE	1.81029
CNAG_02549		conserved hypothetical protein	FALSE	0.77341		TRUE	1.64134
CNAG_02550		conserved hypothetical protein	FALSE	0.893945		TRUE	2.05555
CNAG_02551		dihydroxyacetone kinase 1	TRUE	1.32006		FALSE	-0.680431
CNAG_02562		acyl-Coenzyme A dehydrogenase	FALSE	1.4317		TRUE	2.18156
CNAG_02563		delta DNA polymerase	TRUE	-0.922899		FALSE	-1.24991
CNAG_02568		UBA/TS-N domain-containing protein	TRUE	1.99694		FALSE	2.57334
CNAG_02569		conserved hypothetical protein	FALSE	0.980613		TRUE	1.62243
CNAG_02578		thyroid hormone receptor interactor 13	FALSE	0.436789		TRUE	-1.25213
CNAG_02588		avenacinase	FALSE	0.139346		TRUE	-1.49537
CNAG_02589		conserved hypothetical protein	FALSE	-0.311928		TRUE	-1.06593
CNAG_02592		thioredoxin reductase GliT	FALSE	1.87743		TRUE	2.28451
CNAG_02593		conserved hypothetical protein	FALSE	1.05198		TRUE	1.91404
CNAG_02594		conserved hypothetical protein	FALSE	1.24303		TRUE	1.8784
CNAG_02605		tbc1 domain family protein	FALSE	0.74271		TRUE	1.22022
CNAG_02606		conserved hypothetical protein	FALSE	1.63543		TRUE	2.92464
CNAG_02654		DNA polymerase epsilon catalytic subunit A	FALSE	-1.3079		TRUE	-1.67433
CNAG_02655		conserved hypothetical protein	TRUE	1.656		TRUE	2.18022
CNAG_02659		predicted protein	TRUE	0.240538		FALSE	-6.17845
CNAG_02662		peptidase family C54 protein	FALSE	0.579361		TRUE	1.46998
CNAG_02674		dJ347H13.4	FALSE	0.273102		TRUE	2.28262
CNAG_02676		conserved hypothetical protein	TRUE	1.97048		TRUE	1.61663
CNAG_02678		conserved hypothetical protein	FALSE	1.74197		TRUE	2.3163
CNAG_02682		MSH1 protein	FALSE	0.763493		TRUE	1.30992
CNAG_02695		Ynl2430p	TRUE	1.34662		TRUE	1.21469
CNAG_02701		conserved hypothetical protein	TRUE	8.29656		FALSE	8.7819
CNAG_02703		conserved hypothetical protein	FALSE	-0.239765		TRUE	-1.22878
CNAG_02715		alpha-1,6-mannosyltransferase	FALSE	0.809884		TRUE	1.26386
CNAG_02717		aryl-alcohol dehydrogenase	TRUE	2.08596		FALSE	0.842422
CNAG_02718		NAD binding dehydrogenase family protein	FALSE	0.897132		TRUE	1.05068
CNAG_02720		GTP-binding protein	FALSE	-0.421343		TRUE	-0.884295
CNAG_02730		sorting nexin-41	FALSE	0.689747		TRUE	1.73003
CNAG_02749		conserved hypothetical protein	FALSE	-0.799171		TRUE	-1.36651
CNAG_02756		geranylgeranyltransferase type I beta subunit	TRUE	2.05433		FALSE	1.15736
CNAG_02759		conserved hypothetical protein	TRUE	-3.14831		FALSE	-8.56354
CNAG_02764		adrenoleukodystrophy protein	FALSE	0.960516		TRUE	1.6698
CNAG_02768		conserved hypothetical protein	FALSE	1.45635		TRUE	1.38491
CNAG_02770		transcription initiation factor tfIID	FALSE	0.861418		TRUE	0.487091
CNAG_02777		phosphate transporter	TRUE	-1.13762		FALSE	-3.03463
CNAG_02787		dephospho-CoA kinase	TRUE	1.68388		FALSE	1.27269
CNAG_02790		galactinol synthase	TRUE	-1.39626		FALSE	-0.793942
CNAG_02793		kynurenine 3-monooxygenase	TRUE	1.28347		FALSE	0.289797
CNAG_02796		phospho-2-dehydro-3-deoxyheptonate aldolase	TRUE	1.49648		FALSE	0.315125
CNAG_02797	CPL1	pria protein	TRUE	-1.27858		TRUE	-1.12079
CNAG_02800		conserved hypothetical protein	TRUE	1.03114		TRUE	2.47678
CNAG_02815		glycerol-3-phosphate dehydrogenase	FALSE	0.83233		TRUE	1.78591
CNAG_02818		aminomethyltransferase	TRUE	2.34633		TRUE	1.97245
CNAG_02819		vacuolar membrane protein	TRUE	1.86795		TRUE	2.06595
CNAG_02822		conserved hypothetical protein	TRUE	-1.78362		TRUE	-1.17075
CNAG_02828		conserved hypothetical protein	FALSE	-1.15635		TRUE	-0.513841
CNAG_02839		conserved hypothetical protein	TRUE	6.55234		FALSE	0
CNAG_02841		cytochrome P450 monooxygenase pc-2	TRUE	1.03621		FALSE	0.652624
CNAG_02850		glucan endo-1,3-alpha-glucosidase agn1	TRUE	-0.979691		FALSE	-1.47023
CNAG_02852		aminotransferase	FALSE	0.860769		TRUE	1.33055
CNAG_02859		NADH kinase	TRUE	1.50709		TRUE	1.04064
CNAG_02861		histidinol-phosphatase	FALSE	1.18149		TRUE	0.676426
CNAG_02862		conserved hypothetical protein	FALSE	-0.403198		TRUE	1.38379
CNAG_02864		predicted protein	TRUE	8.43736		TRUE	9.64347
CNAG_02866		pantothenate kinase	FALSE	0.892626		TRUE	1.42401
CNAG_02869		conserved hypothetical protein	TRUE	-1.38137		FALSE	-1.20472
CNAG_02871		GPI mannosyltransferase 2	TRUE	1.06019		FALSE	0.354587
CNAG_02873		signal peptidase I	FALSE	0.790425		TRUE	1.72931
CNAG_02874		conserved hypothetical protein	FALSE	1.78361		TRUE	1.94835
CNAG_02877		conserved hypothetical protein	FALSE	1.69982		TRUE	3.23492
CNAG_02878		conserved hypothetical protein	TRUE	1.66991		FALSE	0.626129
CNAG_02882		conserved hypothetical protein	TRUE	-1.12677		FALSE	-0.66543
CNAG_02892		GPI mannosyltransferase 3	FALSE	1.11664		TRUE	1.35453
CNAG_02893		conserved hypothetical protein	FALSE	2.4609		TRUE	6.30364
CNAG_02895		dynamin GTPase	TRUE	1.03497		FALSE	0.880373
CNAG_02896		hydroxymethylglutaryl-CoA synthase	TRUE	1.36868		TRUE	1.35024
CNAG_02900		conserved hypothetical protein	TRUE	1.40357		FALSE	-4.76059
CNAG_02903		zinc-type alcohol dehydrogenase	TRUE	1.50944		FALSE	1.06049
CNAG_02904		predicted protein	TRUE	1.93633		FALSE	1.19861
CNAG_02905		conserved hypothetical protein	FALSE	1.00636		TRUE	1.36505
CNAG_02906		ubiquitin-conjugating enzyme e2-24 kda	TRUE	1.88483		FALSE	0.766792
CNAG_02913		conserved hypothetical protein	FALSE	1.0407		TRUE	0.986191
CNAG_02915		AGC/PDK1 protein kinase	TRUE	1.41513		FALSE	1.91848
CNAG_02918		acetyl-CoA C-acetyltransferase	TRUE	1.8335		FALSE	1.56863
CNAG_02925		d-arabinitol 2-dehydrogenase	FALSE	-0.799343		TRUE	-2.33926
CNAG_02933		quinone oxidoreductase	TRUE	1.15812		FALSE	0.869116
CNAG_02939		Pex3p	FALSE	0.64874		TRUE	1.33129
CNAG_02953		tuberin	FALSE	1.00162		TRUE	1.41188
CNAG_02959		high-affinity iron permease CaFTR1	TRUE	2.69115		FALSE	1.42624
CNAG_02968		conserved hypothetical protein	FALSE	2.35733		TRUE	8.37493
CNAG_02975		conserved hypothetical protein	FALSE	0.618424		TRUE	1.43517
CNAG_02978		conserved hypothetical protein	TRUE	0.917629		FALSE	7.23985
CNAG_02979		conserved hypothetical protein	TRUE	3.20385		TRUE	7.66665
CNAG_02986		phosphoribosyl-ATP diphosphatase	TRUE	2.14442		TRUE	2.50791
CNAG_02993		imidazoleglycerol-phosphate dehydratase	FALSE	0.671119		TRUE	1.35403
CNAG_02994		conserved hypothetical protein	TRUE	1.63769		FALSE	2.11743
CNAG_02995		RNA binding protein	TRUE	4.34549		TRUE	4.12136
CNAG_02998		nuclear protein	TRUE	1.28562		TRUE	1.51709
CNAG_03001		rRNA primary transcript binding protein	TRUE	-0.825599		FALSE	-0.410155
CNAG_03002		conserved hypothetical protein	TRUE	2.24902		TRUE	3.69045
CNAG_03004		riboflavin synthase	FALSE	1.3148		TRUE	1.54339
CNAG_03006		conserved hypothetical protein	FALSE	-5.79855		TRUE	-7.15701
CNAG_03009		conserved hypothetical protein	FALSE	-0.0518848		TRUE	-0.598769
CNAG_03011		glycerate-and formate-dehydrogenase	FALSE	1.33932		TRUE	1.84727
CNAG_03013		small oligopeptide transporter	TRUE	-0.631722		FALSE	-0.593802
CNAG_03017		conserved hypothetical protein	TRUE	1.75838		FALSE	2.3185
CNAG_03019		long-chain-fatty-acid-CoA ligase	FALSE	0.527985		TRUE	1.35962
CNAG_03023		conserved hypothetical protein	FALSE	-1.00628		TRUE	-1.38558
CNAG_03032		conserved hypothetical protein	FALSE	0.921629		TRUE	1.04432
CNAG_03037		WDR8 protein	TRUE	1.56234		FALSE	0
CNAG_03039		SNARE binding protein	FALSE	2.26719		TRUE	1.69028
CNAG_03041		conserved hypothetical protein	TRUE	7.65248		FALSE	0
CNAG_03048		cytoplasmic protein	TRUE	0.944928		TRUE	0.838912
CNAG_03051		polyamine transporter	TRUE	1.55733		TRUE	0.978876
CNAG_03059		conserved hypothetical protein	FALSE	1.13544		TRUE	1.85083
CNAG_03060		multiple drug resistance protein	FALSE	0.210846		TRUE	1.26449
CNAG_03064		conserved hypothetical protein	TRUE	-0.759331		FALSE	-0.432522
CNAG_03067		pyruvate carboxyltransferase	TRUE	1.34937		TRUE	2.4364
CNAG_03068		conserved hypothetical protein	TRUE	1.65809		FALSE	1.48346
CNAG_03070		histone lysine N-methyltransferase	FALSE	1.28814		TRUE	1.58459
CNAG_03076		predicted protein	FALSE	0.645991		TRUE	-0.36195
CNAG_03083		cupin domain-containing protein	FALSE	2.63891		TRUE	1.67582
CNAG_03090		conserved hypothetical protein	FALSE	-0.652819		TRUE	-1.79994
CNAG_03100		cytoplasmic protein	TRUE	-1.11771		FALSE	-0.304661
CNAG_03105		predicted protein	FALSE	0.0866874		TRUE	-1.78661
CNAG_03106		conserved hypothetical protein	TRUE	-0.823938		TRUE	-0.555315
CNAG_03108		conserved hypothetical protein	FALSE	0.296971		TRUE	0.54902
CNAG_03117		conserved hypothetical protein	TRUE	-0.81026		FALSE	0.23548
CNAG_03119		predicted protein	TRUE	-2.66406		FALSE	-0.737153
CNAG_03120	AGS1	alpha-1,3-glucan synthase	TRUE	-1.48917		TRUE	-1.97357
CNAG_03122		predicted protein	FALSE	-1.0042		TRUE	-1.34165
CNAG_03124		WD repeat protein	FALSE	-0.295644		TRUE	-0.752874
CNAG_03129		transcription factor iiia	FALSE	-0.733663		TRUE	-1.03459
CNAG_03134		3-hydroxybutyryl-CoA dehydrogenase	TRUE	0.788407		FALSE	-5.19005
CNAG_03135		DUF803 domain membrane protein	TRUE	-0.946405		TRUE	-1.3422
CNAG_03146		alpha-amylase	TRUE	-0.842415		TRUE	-1.7752
CNAG_03148		nuclear condensin complex protein	FALSE	-0.886151		TRUE	-2.7215
CNAG_03156		conserved hypothetical protein	TRUE	0.936106		TRUE	1.44497
CNAG_03161		conserved hypothetical protein	TRUE	1.44823		FALSE	0.526874
CNAG_03162		vacuolar protein	TRUE	0.901304		TRUE	0.921582
CNAG_03163		conserved hypothetical protein	TRUE	-1.83992		TRUE	-1.501
CNAG_03167		CAMK/CAMKL/CHK1 protein kinase	FALSE	-1.96003		TRUE	-1.37014
CNAG_03171		other/WEE protein kinase	TRUE	-0.881708		FALSE	-0.250208
CNAG_03172		conserved hypothetical protein	TRUE	2.15962		TRUE	0.734866
CNAG_03182		conserved hypothetical protein	TRUE	1.1521		FALSE	1.96018
CNAG_03184		other/BUB protein kinase	TRUE	-1.24928		TRUE	-2.16491
CNAG_03187		protoporphyrinogen oxidase	TRUE	2.31923		TRUE	2.28608
CNAG_03194		saccharopine dehydrogenase	TRUE	-2.81723		TRUE	-7.04833
CNAG_03203		DNA polymerase epsilon p12 subunit	FALSE	-0.291994		TRUE	-1.21565
CNAG_03212		fork head domain-containing protein	TRUE	-1.40431		TRUE	-0.975891
CNAG_03223		hypothetical protein	TRUE	-1.8923		FALSE	-0.911486
CNAG_03232		Lactamase_B	TRUE	1.53345		TRUE	1.51783
CNAG_03237		conserved hypothetical protein	FALSE	-0.94502		TRUE	-6.88594
CNAG_03263		translation elongation factor	TRUE	-0.88969		FALSE	-1.18385
CNAG_03265		conserved hypothetical protein	TRUE	-0.68088		FALSE	0.842725
CNAG_03268		hypothetical protein	TRUE	0.993249		FALSE	0.931522
CNAG_03273		transcription initiation factor TFIId 127kD subunit	TRUE	-0.805981		FALSE	-0.399002
CNAG_03282		conserved hypothetical protein	TRUE	2.30476		FALSE	0.761212
CNAG_03284		conserved hypothetical protein	FALSE	-0.171425		TRUE	-0.419823
CNAG_03289		methionine aminopeptidase 2	FALSE	-0.797533		TRUE	-1.30352
CNAG_03291		conserved hypothetical protein	TRUE	-1.33329		TRUE	-0.776632
CNAG_03293		conserved hypothetical protein	TRUE	-1.26305		FALSE	-1.06962
CNAG_03295		conserved hypothetical protein	TRUE	-1.0744		TRUE	-1.10955
CNAG_03300		RRP1B protein	TRUE	-0.509421		TRUE	-1.08942
CNAG_03302		cytoplasmic protein	TRUE	-0.489851		TRUE	-1.41416
CNAG_03308		conserved hypothetical protein	TRUE	-1.76298		TRUE	-1.58395
CNAG_03310		nicotinamide N-methyltransferase	FALSE	-0.132367		TRUE	-1.09307
CNAG_03312		predicted protein	FALSE	-0.684308		TRUE	-1.06192
CNAG_03314		YTH domain family 2	TRUE	1.58057		TRUE	1.47075
CNAG_03315		Rho1 GTP-binding protein	FALSE	-0.202884		TRUE	-0.803635
CNAG_03319		phospholipid binding protein	TRUE	1.65068		FALSE	1.86358
CNAG_03320		mannose-1-phosphate guanylyltransferase	FALSE	0.377055		TRUE	1.12261
CNAG_03322	UXS1	UDP-xylose synthase	TRUE	-1.04568		TRUE	-1.18306
CNAG_03323		predicted protein	FALSE	-0.589124		TRUE	-1.13303
CNAG_03326		chitin synthase 2	TRUE	-1.11671		TRUE	-1.40979
CNAG_03329		PHD-finger protein	FALSE	-0.46275		TRUE	6.11509
CNAG_03333		cytoplasmic protein	TRUE	1.15614		FALSE	0.711171
CNAG_03339		biotin transporter	TRUE	-2.02357		FALSE	-1.63626
CNAG_03340		flavonol synthase	TRUE	-1.71833		TRUE	-0.29189
CNAG_03341		DNA replication licensing factor cdc19	TRUE	-2.07987		TRUE	-2.76511
CNAG_03346		conserved hypothetical protein	TRUE	-1.68766		TRUE	-2.02118
CNAG_03348		conserved hypothetical protein	FALSE	0.0368272		TRUE	0.863381
CNAG_03349		pre-mRNA splicing factor	FALSE	-0.301478		TRUE	-0.427568
CNAG_03354		predicted protein	TRUE	-0.535654		TRUE	-0.892968
CNAG_03355		CnHHK4	FALSE	-0.571288		TRUE	-1.17107
CNAG_03357		conserved hypothetical protein	FALSE	-0.828888		TRUE	-1.43184
CNAG_03359		hypothetical protein	TRUE	-0.673236		FALSE	-0.534826
CNAG_03360		conserved hypothetical protein	TRUE	2.58148		FALSE	2.36912
CNAG_03361		conserved hypothetical protein	FALSE	0.787451		TRUE	0.435552
CNAG_03367		uridine kinase	TRUE	0.908214		FALSE	-0.0502842
CNAG_03368		microtubule Associated protein	FALSE	-1.30211		TRUE	-1.39055
CNAG_03369		other/WEE protein kinase	TRUE	-2.06875		TRUE	-1.65138
CNAG_03374		DNA replication complex GINS protein PSF1	FALSE	-1.09818		TRUE	-7.55288
CNAG_03385		g1/s-specific cyclin pcl1	TRUE	-3.40444		TRUE	-2.83121
CNAG_03389		alpha-ketoglutarate catabolism dioxygenase	TRUE	-1.54354		TRUE	-2.69031
CNAG_03390		AAA family ATPase	FALSE	-0.533439		TRUE	-1.46455
CNAG_03391		mitochondrial inner membrane protein	FALSE	0.192988		TRUE	1.03608
CNAG_03395		NifU-like protein c	TRUE	1.10456		FALSE	0.68665
CNAG_03397		conserved hypothetical protein	TRUE	-2.22173		TRUE	-2.74276
CNAG_03398		zrt1 protein	TRUE	2.54717		FALSE	0.663852
CNAG_03402		conserved hypothetical protein	FALSE	1.84087		TRUE	1.00802
CNAG_03405		conserved hypothetical protein	TRUE	-1.80343		TRUE	-1.92587
CNAG_03406		transcriptional activator	TRUE	-1.19257		TRUE	-1.83829
CNAG_03408		conserved hypothetical protein	FALSE	0.833354		TRUE	2.48737
CNAG_03413		alginate lyase	FALSE	-0.85606		TRUE	-0.811555
CNAG_03414		conserved hypothetical protein	FALSE	-0.767514		TRUE	-1.43715
CNAG_03417		conserved hypothetical protein	TRUE	1.02771		FALSE	0.618254
CNAG_03419		DEAD-box protein abstrakt	FALSE	-0.0590041		TRUE	-0.75974
CNAG_03425		conserved hypothetical protein	TRUE	1.77021		FALSE	0.484005
CNAG_03426	NSTC	GDP-mannose transporter	TRUE	-1.17361		TRUE	-2.72149
CNAG_03433		endo alpha-1,4 polygalactosaminidase precusor	TRUE	-1.06303		FALSE	-1.38772
CNAG_03435		snRNP subunit	TRUE	-0.965287		FALSE	-0.901451
CNAG_03445		conserved hypothetical protein	FALSE	0.250908		TRUE	2.3661
CNAG_03447		conserved hypothetical protein	TRUE	-1.17039		FALSE	-0.87428
CNAG_03449		hydrophilic protein	FALSE	0.537858		TRUE	0.744233
CNAG_03452		AFG1 family mitochondrial ATPase	TRUE	1.72232		FALSE	1.36257
CNAG_03457		arginine-tRNA ligase	TRUE	-1.15431		TRUE	-1.22578
CNAG_03459		t-complex protein 1	TRUE	-0.823028		FALSE	-0.347081
CNAG_03461		hypothetical protein	FALSE	-0.217831		TRUE	-0.926926
CNAG_03473		lipoate-protein ligase B	TRUE	1.20438		FALSE	0.642616
CNAG_03474		efflux protein EncT	FALSE	-0.355063		TRUE	-1.22166
CNAG_03481		predicted protein	FALSE	-0.567808		TRUE	-1.09827
CNAG_03487		DNAJ domain-containing protein	TRUE	-1.29282		TRUE	-1.34049
CNAG_03494		conserved hypothetical protein	TRUE	1.01828		FALSE	1.73026
CNAG_03495		conserved hypothetical protein	TRUE	1.48778		FALSE	2.35646
CNAG_03499		twin-arginine translocation pathway signal	FALSE	-0.505475		TRUE	-0.659704
CNAG_03503		ATP-binding cassette transporter protein YOR1	TRUE	-1.1168		FALSE	-1.095
CNAG_03509		pyruvate dehydrogenase protein X component	TRUE	0.413345		TRUE	0.385512
CNAG_03517		mitochondrial NADH dehydrogenase	FALSE	0.354059		TRUE	0.463136
CNAG_03524		transmembrane receptor	TRUE	-2.78864		TRUE	-2.44218
CNAG_03526		conserved hypothetical protein	TRUE	-2.28728		TRUE	-7.98424
CNAG_03529		conserved hypothetical protein	FALSE	0.784127		TRUE	1.54905
CNAG_03530		conserved hypothetical protein	FALSE	1.95272		TRUE	10.2143
CNAG_03542		arginase	FALSE	-0.693132		TRUE	-1.28792
CNAG_03543		conserved hypothetical protein	FALSE	0.63062		TRUE	0.994946
CNAG_03552		conserved hypothetical protein	TRUE	-0.71264		TRUE	-2.05346
CNAG_03553		conserved hypothetical protein	FALSE	0.810916		TRUE	1.50453
CNAG_03556		dimethylaniline monooxygenase	FALSE	0.16593		TRUE	1.071
CNAG_03558		predicted protein	FALSE	0.743731		TRUE	0.931912
CNAG_03562		D-amino-acid oxidase	TRUE	-1.49544		TRUE	-1.90542
CNAG_03563		aspartate-tRNA ligase	FALSE	0.694132		TRUE	0.897556
CNAG_03564		conserved hypothetical protein	TRUE	4.13204		TRUE	2.96605
CNAG_03565		hydrogen-exporting ATPase	FALSE	0.785996		TRUE	1.55652
CNAG_03566		conserved hypothetical protein	FALSE	0.7868		TRUE	3.39933
CNAG_03585		JmjC domain-containing protein 4	TRUE	1.89425		FALSE	0.877255
CNAG_03592		phosphomethylpyrimidine kinase	TRUE	0.649276		FALSE	0.379299
CNAG_03598		conserved hypothetical protein	FALSE	0.226234		TRUE	1.24346
CNAG_03600		pheromone transporter	FALSE	-0.719818		TRUE	-1.19184
CNAG_03602		conserved hypothetical protein	TRUE	-0.809961		TRUE	-0.954891
CNAG_03603		ATP-dependent RNA helicase HAS1	TRUE	-1.42098		FALSE	-1.48957
CNAG_03622		cell polarity protein mor2	TRUE	-0.593087		FALSE	-0.795097
CNAG_03624		nucleolar protein	FALSE	-1.10939		TRUE	-1.51014
CNAG_03625		conserved hypothetical protein	TRUE	-0.880727		FALSE	-0.988057
CNAG_03628		VpsB	FALSE	0.333789		TRUE	1.13239
CNAG_03633		conserved hypothetical protein	TRUE	-1.15645		TRUE	-1.20626
CNAG_03645		conserved hypothetical protein	TRUE	-0.828965		TRUE	-0.992322
CNAG_03654		ATP dependent DNA helicase	TRUE	-0.937742		FALSE	-0.824238
CNAG_03655		predicted protein	FALSE	-0.844182		TRUE	-1.36649
CNAG_03659		conserved hypothetical protein	TRUE	-1.16069		FALSE	-0.712676
CNAG_03661		conserved hypothetical protein	TRUE	0.576328		FALSE	0.646722
CNAG_03666		acyl-CoA dehydrogenase	TRUE	0.985483		FALSE	1.16268
CNAG_03667		conserved hypothetical protein	FALSE	0.166274		TRUE	1.47308
CNAG_03668		conserved hypothetical protein	TRUE	1.70634		TRUE	1.73576
CNAG_03674		oxoglutarate dehydrogenase	FALSE	0.181948		TRUE	0.739752
CNAG_03685		conserved hypothetical protein	TRUE	2.32981		TRUE	3.11112
CNAG_03689		zf-C3HC4 type zinc finger	FALSE	0.318467		TRUE	1.64849
CNAG_03692		DUF1295 domain-containing protein	FALSE	0.207099		TRUE	1.26137
CNAG_03695		Cas41p	TRUE	-0.822912		FALSE	-1.15851
CNAG_03701		arom polypeptide	TRUE	-0.775142		TRUE	-1.04472
CNAG_03702		tubulin-folding cofactor B	FALSE	-0.630101		TRUE	-0.845955
CNAG_03715		conserved hypothetical protein	TRUE	1.37496		FALSE	-5.55993
CNAG_03716		conserved hypothetical protein	TRUE	-2.85214		TRUE	-8.58933
CNAG_03722		RAN protein binding protein	TRUE	1.29093		TRUE	1.6473
CNAG_03728		conserved hypothetical protein	TRUE	7.34804		TRUE	8.51984
CNAG_03731		conserved hypothetical protein	TRUE	-1.16195		TRUE	-1.0988
CNAG_03738		pantetheine-phosphate adenylyltransferase	TRUE	1.64808		TRUE	1.92278
CNAG_03745		predicted protein	TRUE	1.49591		FALSE	0.470381
CNAG_03759		conidiation-specific protein 6	TRUE	-5.77098		TRUE	-11.4901
CNAG_03760		conserved hypothetical protein	FALSE	0.0859951		TRUE	0.582333
CNAG_03762		RNA methyltransferase	FALSE	-0.94908		TRUE	-1.28789
CNAG_03763		cytoskeletal protein binding protein	TRUE	-1.11598		TRUE	-1.45924
CNAG_03765		trehalose-phosphatase	FALSE	-0.474619		TRUE	0.660109
CNAG_03767		cohesin complex subunit psm1	FALSE	-0.727592		TRUE	-0.895195
CNAG_03770		predicted protein	TRUE	1.87408		FALSE	0.633704
CNAG_03771		DNA binding protein Ncp1	TRUE	1.37513		FALSE	1.45176
CNAG_03773		NAD binding dehydrogenase family protein	TRUE	-1.62658		FALSE	-1.80259
CNAG_03774		hypothetical protein	TRUE	-1.83077		TRUE	-1.86097
CNAG_03781		conserved hypothetical protein	TRUE	-1.19607		TRUE	-1.29743
CNAG_03787		alpha tubulin	TRUE	-0.74977		TRUE	-0.99284
CNAG_03789		chromosome 1 open reading frame 33	TRUE	-0.927525		FALSE	-1.11384
CNAG_03791		other/CAMKK protein kinase	FALSE	0.249785		TRUE	1.64498
CNAG_03792		tRNA adenylyltransferase	FALSE	0.310652		TRUE	2.05047
CNAG_03811		AGC/YANK protein kinase	TRUE	1.05924		FALSE	0.45881
CNAG_03817		nucleolar protein	FALSE	-0.508361		TRUE	-0.765352
CNAG_03820		nucleolar protein 14	FALSE	-0.431229		TRUE	-0.938756
CNAG_03833		conserved hypothetical protein	TRUE	1.88546		TRUE	1.8265
CNAG_03837		protein-L-isoaspartate O-methyltransferase	TRUE	0.943435		TRUE	0.881433
CNAG_03847		conserved hypothetical protein	TRUE	0.816869		TRUE	1.57576
CNAG_03849		nuclear protein	FALSE	-0.281908		TRUE	-0.781821
CNAG_03855		pigm protein	TRUE	-1.37472		TRUE	-1.66844
CNAG_03856		conserved hypothetical protein	TRUE	-2.33151		TRUE	-2.3058
CNAG_03857		hypothetical protein	TRUE	-1.64961		TRUE	-2.01484
CNAG_03859		transcriptional regulator Medusa	FALSE	-0.330087		TRUE	-0.866584
CNAG_03861		cytochrome-c oxidase chain VI	TRUE	-0.665926		FALSE	-0.356676
CNAG_03863		histone H4 arginine methyltransferase RmtA	TRUE	-0.740653		FALSE	-1.1356
CNAG_03864		conserved hypothetical protein	FALSE	0.860094		TRUE	0.976663
CNAG_03865		cytoplasmic protein	TRUE	1.47772		FALSE	0.150012
CNAG_03866		amino acid transporter	TRUE	-1.18261		TRUE	-1.2888
CNAG_03874		oxidoreductase	FALSE	1.13337		TRUE	0.657317
CNAG_03875		UTP-hexose-1-phosphate uridylyltransferase	TRUE	0.860035		FALSE	0.719594
CNAG_03876		RHEB small monomeric GTPase	TRUE	-0.941844		TRUE	-1.60221
CNAG_03877		adaptor complex subunit medium chain 3	TRUE	0.709689		FALSE	0.371126
CNAG_03878		conserved hypothetical protein	FALSE	-0.420027		TRUE	-0.900145
CNAG_03881		conserved hypothetical protein	FALSE	1.0314		TRUE	2.68598
CNAG_03882		conserved hypothetical protein	FALSE	0.671828		TRUE	1.05539
CNAG_03884		conserved hypothetical protein	TRUE	-1.09341		FALSE	-0.656732
CNAG_03885		cytoplasmic protein	TRUE	-0.662122		FALSE	-0.575938
CNAG_03887		predicted protein	TRUE	0.47808		FALSE	0.42716
CNAG_03891		heat shock protein	TRUE	1.57137		TRUE	2.51342
CNAG_03894		conserved hypothetical protein	FALSE	-2.95616		TRUE	-4.40632
CNAG_03907		LIM domain containing protein	TRUE	-2.72028		TRUE	-2.47223
CNAG_03911		hydrolase	TRUE	-1.87855		TRUE	-1.82348
CNAG_03912		membrane protein	TRUE	-1.44618		TRUE	-2.81444
CNAG_03913		conserved hypothetical protein	TRUE	1.22578		FALSE	0.997755
CNAG_03918		conserved hypothetical protein	TRUE	-1.22447		FALSE	-0.758206
CNAG_03923		endonuclease	TRUE	-2.19816		TRUE	-1.81061
CNAG_03925		peptidase	FALSE	0.197231		TRUE	0.571871
CNAG_03926		methionine aminopeptidase 1	FALSE	-0.443612		TRUE	-0.551068
CNAG_03937		predicted protein	FALSE	0.205057		TRUE	0.597502
CNAG_03940		elongator complex protein 2	TRUE	-0.807844		TRUE	-0.975827
CNAG_03945		conserved hypothetical protein	FALSE	0.520821		TRUE	0.728358
CNAG_03950		transcription elongation factor SPT6	TRUE	-0.720277		FALSE	-0.350862
CNAG_03957		4-nitrophenylphosphatase	FALSE	-0.73719		TRUE	-1.19881
CNAG_03961		conserved hypothetical protein	TRUE	-0.686108		TRUE	-0.899115
CNAG_03962		mis5 protein	TRUE	-1.03091		TRUE	-1.39756
CNAG_03964		zinc knuckle family protein	FALSE	-0.77053		TRUE	-1.28068
CNAG_03967		F-actin capping	FALSE	0.769885		TRUE	1.08495
CNAG_03975		eukaryotic ribosome biogenesis protein 1	TRUE	-1.02728		TRUE	-1.14383
CNAG_03976		conserved hypothetical protein	FALSE	0.13253		TRUE	0.946399
CNAG_03993		EB1 domain-containing protein	FALSE	-0.470036		TRUE	-1.24923
CNAG_04025		transaldolase	FALSE	-0.841051		TRUE	-2.05945
CNAG_04026		CHL1 helicase	FALSE	-0.67636		TRUE	-1.00947
CNAG_04031		cell division protein	FALSE	0.411303		TRUE	-0.944465
CNAG_04032		ATPase	FALSE	0.456381		TRUE	0.693801
CNAG_04033		alpha glucosidase	FALSE	0.0724484		TRUE	0.639756
CNAG_04035		conserved hypothetical protein	TRUE	-1.26103		FALSE	-0.457087
CNAG_04040		AGC/RSK protein kinase	TRUE	-1.10372		TRUE	-1.08184
CNAG_04044		U3 snoRNP protein	FALSE	-0.874359		TRUE	-0.987198
CNAG_04052		ATP dependent DNA helicase	TRUE	-1.8417		TRUE	-2.99113
CNAG_04055		conserved hypothetical protein	TRUE	-1.79893		FALSE	-0.509445
CNAG_04062		WD repeat-containing protein	TRUE	-0.962575		FALSE	-0.673338
CNAG_04063		selenoprotein W	TRUE	1.93306		FALSE	0.24084
CNAG_04064		conserved hypothetical protein	FALSE	0.723804		TRUE	0.759893
CNAG_04065		UDP-N-acetylglucosamine transferase subunit ALG13	TRUE	0.856562		FALSE	-0.138852
CNAG_04070		exonuclease	FALSE	0.351263		TRUE	0.77422
CNAG_04079		conserved hypothetical protein	TRUE	-1.56294		TRUE	-3.46095
CNAG_04080		3-hydroxyanthranilate 3,4-dioxygenase	TRUE	1.20582		TRUE	1.00698
CNAG_04084		conserved hypothetical protein	FALSE	-0.588126		TRUE	-1.95809
CNAG_04085		oxidoreductase	TRUE	2.87449		FALSE	3.39831
CNAG_04090		activating transcription factor 2	FALSE	0.343534		TRUE	1.19276
CNAG_04092		sugar transporter	TRUE	1.58143		FALSE	0.536171
CNAG_04094		conserved hypothetical protein	FALSE	-0.690181		TRUE	-1.29464
CNAG_04095		bacterial alpha-L-rhamnosidase domain-containing protein	TRUE	-1.24585		TRUE	-1.38981
CNAG_04103		DUF895 domain membrane protein	TRUE	-1.33296		FALSE	0.166288
CNAG_04106		conserved hypothetical protein	FALSE	0.662898		TRUE	2.03453
CNAG_04107		conserved hypothetical protein	FALSE	5.30058		TRUE	6.86484
CNAG_04108		kinase	TRUE	1.42419		TRUE	1.13321
CNAG_04112		oxidoreductase	FALSE	0.491335		TRUE	1.39832
CNAG_04128		GTPase inhibitor	TRUE	-1.68584		TRUE	-1.2896
CNAG_04136		CIG2	TRUE	-1.2886		TRUE	-0.947181
CNAG_04141		vacuolar protein	TRUE	-1.24783		FALSE	-0.992948
CNAG_04142		tartrate transporter	TRUE	-2.84813		TRUE	-3.36408
CNAG_04143		conserved hypothetical protein	FALSE	1.00467		TRUE	-1.40893
CNAG_04146		conserved hypothetical protein	FALSE	-0.220105		TRUE	-0.535884
CNAG_04147		ATP-dependent rRNA helicase RRP3	TRUE	-1.26581		TRUE	-1.56665
CNAG_04148		other/NEK protein kinase	FALSE	-0.86913		TRUE	-1.15334
CNAG_04153		conserved hypothetical protein	FALSE	-0.359296		TRUE	-1.00959
CNAG_04162	PKA2	AGC/PKA protein kinase	TRUE	-0.839534		FALSE	-0.297099
CNAG_04163		conserved hypothetical protein	TRUE	0.984753		TRUE	2.55609
CNAG_04172		conserved hypothetical protein	FALSE	0.844918		TRUE	1.14078
CNAG_04175		conserved hypothetical protein	FALSE	-0.51133		TRUE	-1.21043
CNAG_04176		conserved hypothetical protein	TRUE	-0.866914		TRUE	-0.999553
CNAG_04186		conserved hypothetical protein	TRUE	2.02667		FALSE	0.960948
CNAG_04195		O-methyltransferase	TRUE	1.09892		TRUE	1.0594
CNAG_04199		conserved hypothetical protein	FALSE	-0.14508		TRUE	1.4505
CNAG_04203		conserved hypothetical protein	TRUE	0.784048		FALSE	0.120508
CNAG_04207		conserved hypothetical protein	TRUE	-0.261622		FALSE	-0.671607
CNAG_04208		machado-Joseph disease protein 1	TRUE	1.97201		TRUE	3.90361
CNAG_04213		signal transducer	FALSE	-0.94359		TRUE	-1.73649
CNAG_04217		phosphoenolpyruvate carboxykinase	FALSE	0.882147		TRUE	2.031
CNAG_04218		conserved hypothetical protein	TRUE	2.33973		FALSE	1.22043
CNAG_04224		plasma membrane phosphatase required for sodium stress response	TRUE	-0.546203		FALSE	-0.040282
CNAG_04225		DUF1479 domain-containing protein	FALSE	4.54406		TRUE	-0.816927
CNAG_04228		2,4-dienoyl-CoA reductase	TRUE	0.695628		TRUE	6.79943
CNAG_04229		phytanoyl-CoA dioxygenase family protein	FALSE	1.4268		TRUE	1.05184
CNAG_04243		Cdc24	TRUE	-0.902532		FALSE	-0.825301
CNAG_04247		conserved hypothetical protein	FALSE	-0.772015		TRUE	-2.20813
CNAG_04255		conserved hypothetical protein	TRUE	2.04523		TRUE	8.41426
CNAG_04256		conserved hypothetical protein	FALSE	-0.271716		TRUE	1.96515
CNAG_04257		conserved hypothetical protein	TRUE	1.47953		FALSE	1.28368
CNAG_04258		ADP-ribosylation factor	FALSE	0.0292087		TRUE	0.45454
CNAG_04261		conserved hypothetical protein	TRUE	-3.74841		TRUE	-3.11585
CNAG_04269		peptidase	TRUE	-0.816297		FALSE	-0.411337
CNAG_04270		SNAP receptor	TRUE	2.68726		TRUE	3.64597
CNAG_04274		acyl-CoA thioesterase	FALSE	5.48767		TRUE	6.40489
CNAG_04275		metalloendopeptidase	FALSE	0		TRUE	6.77334
CNAG_04278		DNA ligase	FALSE	-0.887833		TRUE	-2.29729
CNAG_04283		integral membrane protein	FALSE	-0.713434		TRUE	-0.822177
CNAG_04287		mitochondrial import inner membrane translocase subunit	FALSE	-0.342248		TRUE	-1.33675
CNAG_04288		conserved hypothetical protein	TRUE	2.29505		TRUE	2.34643
CNAG_04293		vacuolar protein sorting 41	FALSE	0.577743		TRUE	1.51864
CNAG_04296		conserved hypothetical protein	TRUE	-0.750406		FALSE	-0.617955
CNAG_04297		ribonuclease HI large subunit	FALSE	-1.67428		TRUE	-7.09817
CNAG_04298		AD24	FALSE	-0.958934		TRUE	-1.2233
CNAG_04300		conserved hypothetical protein	FALSE	-0.0242208		TRUE	-2.25096
CNAG_04302		conserved hypothetical protein	TRUE	-0.653762		TRUE	-1.14541
CNAG_04305		conserved hypothetical protein	TRUE	2.17728		FALSE	0.493659
CNAG_04307		uricase	TRUE	-1.61003		FALSE	-1.13713
CNAG_04312	MAN1	mannose-6-phosphate isomerase	TRUE	-1.28656		TRUE	-1.16089
CNAG_04315		RCC2 protein	FALSE	0.763367		TRUE	1.69014
CNAG_04320		polysaccharide synthase Cps1p	TRUE	-1.40041		FALSE	-0.970889
CNAG_04323		DUF1212 family protein	FALSE	-0.850518		TRUE	-0.923429
CNAG_04324		Atg22B-1p	TRUE	-0.688324		TRUE	-1.58805
CNAG_04334		conserved hypothetical protein	TRUE	-0.819581		TRUE	-1.12554
CNAG_04339		nuclear mRNA splicing protein	FALSE	-0.117633		TRUE	0.902834
CNAG_04343		nicotinamide mononucleotide permease	TRUE	-1.29664		FALSE	-0.925771
CNAG_04347		aspartate kinase	FALSE	-0.151194		TRUE	-0.936013
CNAG_04348		chaperone	FALSE	-0.548102		TRUE	-1.00119
CNAG_04351		methylmalonate-semialdehyde dehydrogenase	TRUE	2.11582		TRUE	1.08092
CNAG_04353		conserved hypothetical protein	FALSE	1.03989		TRUE	3.20858
CNAG_04355		conserved hypothetical protein	FALSE	-0.974176		TRUE	-1.46952
CNAG_04356		TPR repeat-containing protein	TRUE	-1.17565		TRUE	-1.31199
CNAG_04361		conserved hypothetical protein	TRUE	1.26348		TRUE	1.33121
CNAG_04365		ribosome biogenesis protein	FALSE	-0.734514		TRUE	-0.934886
CNAG_04369		conserved hypothetical protein	TRUE	-0.467721		TRUE	1.57127
CNAG_04370		U3 small nucleolar RNA-associated protein 10	TRUE	-1.11636		TRUE	-0.959451
CNAG_04371		conserved hypothetical protein	FALSE	0.595254		TRUE	1.50717
CNAG_04376		conserved hypothetical protein	TRUE	-0.973322		FALSE	-0.854317
CNAG_04386		conserved hypothetical protein	FALSE	0.129782		TRUE	1.2521
CNAG_04395		conserved hypothetical protein	FALSE	-0.252758		TRUE	-1.04613
CNAG_04397		conserved hypothetical protein	FALSE	0.608852		TRUE	0.987764
CNAG_04403		CCCH zinc finger protein	TRUE	-1.2675		FALSE	-0.430707
CNAG_04405		cyclin-dependent protein kinase regulator	FALSE	0.401248		TRUE	1.17319
CNAG_04406		conserved hypothetical protein	FALSE	0.639684		TRUE	0.976021
CNAG_04407		dynein intermediate chain	FALSE	-0.468647		TRUE	-0.621012
CNAG_04409		conserved hypothetical protein	FALSE	0.156838		TRUE	1.05693
CNAG_04415		oxidoreductase	TRUE	2.00569		TRUE	1.2107
CNAG_04416		major facilitator superfamily transporter	TRUE	2.42843		TRUE	2.13006
CNAG_04437		conserved hypothetical protein	TRUE	1.25757		FALSE	0.501517
CNAG_04438		prov protein	FALSE	0.250928		TRUE	1.29046
CNAG_04444		small nuclear ribonucleoprotein	TRUE	-0.676705		FALSE	-0.674192
CNAG_04447		chromosome 20 open reading frame 7	FALSE	0.517769		TRUE	1.30671
CNAG_04449		alpha-1,6-mannosyltransferase	TRUE	-1.01903		TRUE	-1.41781
CNAG_04450		transcription regulator	TRUE	-0.522414		FALSE	-0.369153
CNAG_04466		UPF0061 protein	FALSE	1.14757		TRUE	1.10866
CNAG_04474		monocarboxylic acid transporter	TRUE	-1.45996		TRUE	-2.48024
CNAG_04486		conserved hypothetical protein	TRUE	7.29153		FALSE	6.96183
CNAG_04495		conserved hypothetical protein	FALSE	-6.36843		TRUE	-7.18452
CNAG_04496		rab GTPase activator	FALSE	-1.03269		TRUE	-1.94978
CNAG_04498		alpha-1,2-mannosidase	TRUE	0.686621		FALSE	0.914015
CNAG_04500		conserved hypothetical protein	TRUE	1.15037		FALSE	0.940473
CNAG_04502		conserved hypothetical protein	FALSE	0.402715		TRUE	0.887432
CNAG_04513		DNA-directed RNA polymerase	TRUE	-0.866286		FALSE	-0.996908
CNAG_04514		CMGC/MAPK/ERK protein kinase	TRUE	-0.845074		FALSE	-0.703777
CNAG_04516		WSC domain-containing protein	TRUE	-8.61663		TRUE	-9.16614
CNAG_04517		predicted protein	TRUE	-8.35934		TRUE	-9.38547
CNAG_04518		conserved hypothetical protein	TRUE	-0.946905		FALSE	-0.872886
CNAG_04523		glyceraldehyde 3-phosphate dehydrogenase	TRUE	7.26275		TRUE	6.69895
CNAG_04528		conserved hypothetical protein	TRUE	-1.31129		FALSE	-1.08274
CNAG_04531		enoyl-CoA hydratase	FALSE	1.23816		TRUE	1.68796
CNAG_04541		polyadenylation factor 64 kDa subunit	TRUE	2.43346		FALSE	6.7704
CNAG_04545		conserved hypothetical protein	TRUE	1.46162		TRUE	0.440564
CNAG_04546		multidrug transporter	FALSE	-4.89917		TRUE	-5.73609
CNAG_04571		rRNA (adenine-N6,N6-)-dimethyltransferase	FALSE	-0.979479		TRUE	-1.67633
CNAG_04585		conserved hypothetical protein	TRUE	-2.34526		FALSE	-0.704462
CNAG_04587		conserved hypothetical protein	TRUE	1.57773		TRUE	2.12779
CNAG_04597		conserved hypothetical protein	TRUE	-1.18164		TRUE	-0.931107
CNAG_04605		C-3 sterol dehydrogenase	TRUE	0.817844		FALSE	0.0945581
CNAG_04609		eukaryotic translation initiation factor 2C 2	FALSE	0.343302		TRUE	1.02178
CNAG_04619		prolyl endopeptidase	FALSE	0.283974		TRUE	-0.679309
CNAG_04625		serine-type endopeptidase	FALSE	0.825309		TRUE	1.53972
CNAG_04630		conserved hypothetical protein	FALSE	0.624411		TRUE	1.62765
CNAG_04631		ribitol kinase	TRUE	-1.22979		TRUE	-1.71379
CNAG_04633		conserved hypothetical protein	FALSE	-1.13448		TRUE	-1.50149
CNAG_04635		endopeptidase	TRUE	-2.38308		TRUE	-3.21877
CNAG_04640		acly protein	FALSE	1.09118		TRUE	1.48488
CNAG_04642		tetraspanin Tsp2	TRUE	-0.896124		FALSE	-0.827788
CNAG_04647		glutathione synthase	TRUE	1.25977		FALSE	1.13187
CNAG_04648		conserved hypothetical protein	TRUE	-1.70246		TRUE	-2.17574
CNAG_04649		L-A virus GAG protein N-acetyltransferase	TRUE	1.13442		FALSE	0.315034
CNAG_04653		conserved hypothetical protein	TRUE	-0.767699		TRUE	-1.67482
CNAG_04656		arginyl-tRNA-protein transferase	TRUE	1.92682		TRUE	1.66135
CNAG_04662		sepB	TRUE	-1.178		TRUE	-1.64912
CNAG_04666		endopeptidase	FALSE	0.682427		TRUE	0.474157
CNAG_04675		conserved hypothetical protein	TRUE	1.00764		FALSE	1.25481
CNAG_04676		6-phosphofructokinase	TRUE	1.02377		FALSE	1.42066
CNAG_04682		DNA replication complex GINS protein PSF3	TRUE	-1.06479		TRUE	-8.24673
CNAG_04684		protein transport protein SEC23	TRUE	-0.581257		FALSE	0.0201868
CNAG_04687		stearoyl-CoA 9-desaturase	FALSE	0.0899586		TRUE	0.647593
CNAG_04688		acyl-CoA dehydrogenase	TRUE	1.6336		TRUE	2.54443
CNAG_04692		thymidylate synthase	FALSE	-0.730562		TRUE	-2.9371
CNAG_04707		conserved hypothetical protein	FALSE	-0.888019		TRUE	-1.24017
CNAG_04708		conserved hypothetical protein	TRUE	-1.48635		TRUE	-1.63386
CNAG_04718		conserved hypothetical protein	TRUE	0.210347		TRUE	0.401466
CNAG_04725		conserved hypothetical protein	FALSE	-0.459368		TRUE	-1.20378
CNAG_04727		conserved hypothetical protein	TRUE	2.54807		TRUE	2.05572
CNAG_04732		conserved hypothetical protein	TRUE	-0.544218		FALSE	-0.79393
CNAG_04742		DNA primase large subunit	TRUE	-2.43995		TRUE	-2.60654
CNAG_04746		conserved hypothetical protein	FALSE	1.30553		TRUE	2.0052
CNAG_04747		conserved hypothetical protein	TRUE	1.19826		TRUE	1.67249
CNAG_04748		conserved hypothetical protein	FALSE	0.487119		TRUE	1.7469
CNAG_04751		conserved hypothetical protein	TRUE	2.39198		TRUE	8.60769
CNAG_04752		conserved hypothetical protein	TRUE	-0.514835		FALSE	-0.0639137
CNAG_04755		STE/STE11 protein kinase	TRUE	-1.12937		FALSE	-0.875932
CNAG_04756		conserved hypothetical protein	TRUE	-1.94912		TRUE	-2.83327
CNAG_04758		ammonium transporter	TRUE	2.56957		TRUE	-2.11545
CNAG_04770		nucleolar essential protein 1	TRUE	-1.11767		TRUE	-1.5954
CNAG_04788		conserved hypothetical protein	FALSE	-0.316764		TRUE	-1.01295
CNAG_04789		conserved hypothetical protein	TRUE	1.0167		TRUE	0.928036
CNAG_04794		spermine transporter	TRUE	-0.836242		FALSE	-0.773571
CNAG_04798		regulatory protein cys-3	TRUE	-0.912655		FALSE	-0.272498
CNAG_04800		phenylalanine-tRNA ligase	FALSE	0.118365		TRUE	-0.53871
CNAG_04801		conserved hypothetical protein	FALSE	-0.39027		TRUE	-1.22372
CNAG_04802		ribosomal RNA-processing protein 9	TRUE	-0.956502		TRUE	-1.05084
CNAG_04804		conserved hypothetical protein	TRUE	1.25094		TRUE	1.37005
CNAG_04807		conserved hypothetical protein	TRUE	0.727475		FALSE	0.282735
CNAG_04816		conserved hypothetical protein	TRUE	2.61403		TRUE	1.47615
CNAG_04817		conserved hypothetical protein	FALSE	-0.179052		TRUE	-0.73533
CNAG_04822		deoxyhypusine synthase	FALSE	-0.721993		TRUE	-1.19373
CNAG_04823		peptidyl-prolyl cis-trans isomerase H	TRUE	1.34061		FALSE	0.198558
CNAG_04828		histone	TRUE	-0.941215		FALSE	-0.0425179
CNAG_04832		signal transducer	TRUE	-1.29997		TRUE	-1.30556
CNAG_04833		conserved hypothetical protein	FALSE	0.870777		TRUE	2.36678
CNAG_04837		conserved hypothetical protein	FALSE	-0.857592		TRUE	-2.11621
CNAG_04842		conserved hypothetical protein	FALSE	-0.398316		TRUE	-0.850742
CNAG_04848		mRNA binding protein	TRUE	1.57907		TRUE	2.75013
CNAG_04849		vacuolar protein	TRUE	2.849		FALSE	0.725074
CNAG_04851		MMS2	TRUE	-0.515174		FALSE	0.0599347
CNAG_04857		hypothetical protein	FALSE	-0.877234		TRUE	-1.03373
CNAG_04863		conserved hypothetical protein	TRUE	1.0494		FALSE	0.169086
CNAG_04866		histone deacetylase	FALSE	-0.344578		TRUE	-0.857679
CNAG_04867		vacuolar protein	TRUE	-1.35834		TRUE	-1.39137
CNAG_04869		carboxylesterases	TRUE	1.31989		FALSE	0.670585
CNAG_04871		conserved hypothetical protein	TRUE	2.19338		FALSE	1.37021
CNAG_04876		endo-1,3(4)-beta-glucanase	TRUE	1.45344		FALSE	1.04126
CNAG_04879		glycogen debranching enzyme	TRUE	-0.779384		FALSE	-0.786512
CNAG_04886		conserved hypothetical protein	TRUE	6.73844		TRUE	7.25852
CNAG_04888		conserved hypothetical protein	FALSE	-4.40474		TRUE	6.63568
CNAG_04892		conserved hypothetical protein	TRUE	1.68976		TRUE	1.26694
CNAG_04903		conserved hypothetical protein	TRUE	2.14609		TRUE	2.94135
CNAG_04904		clathrin heavy chain 1	TRUE	-0.702154		FALSE	-0.861336
CNAG_04905		tRNA methyltransferase	FALSE	-0.388627		TRUE	-0.96574
CNAG_04909		serine carboxypeptidase-like 33	FALSE	0.126905		TRUE	-0.773594
CNAG_04919		conserved hypothetical protein	TRUE	-2.3451		FALSE	-1.02913
CNAG_04920		galactose transporter	TRUE	-1.73915		FALSE	-0.364851
CNAG_04932		conserved hypothetical protein	FALSE	-1.2067		TRUE	-1.20406
CNAG_04938		conserved hypothetical protein	FALSE	0.564343		TRUE	1.482
CNAG_04944		conserved hypothetical protein	TRUE	0.837175		FALSE	0.036905
CNAG_04945		conserved hypothetical protein	TRUE	1.9143		FALSE	-0.493415
CNAG_04951		phospho-2-dehydro-3-deoxyheptonate aldolase	FALSE	-0.190503		TRUE	-0.905918
CNAG_04955		oxidoreductase	TRUE	1.22203		FALSE	1.48044
CNAG_04958		ubiquitin fusion degradation protein 1	FALSE	0.627827		TRUE	1.25769
CNAG_04963		conserved hypothetical protein	TRUE	-3.59339		TRUE	-4.03703
CNAG_04969	UGD1	UDP-glucose dehydrogenase	TRUE	-3.97655		TRUE	-4.744
CNAG_04970		conserved hypothetical protein	TRUE	2.57422		TRUE	4.60331
CNAG_04981		catalase A	TRUE	1.43187		FALSE	1.099
CNAG_04987		conserved hypothetical protein	FALSE	0.707082		TRUE	7.21401
CNAG_04989		conserved hypothetical protein	FALSE	1.31875		TRUE	1.13725
CNAG_04991		conserved hypothetical protein	TRUE	-1.33456		TRUE	-1.68226
CNAG_04994		conserved hypothetical protein	FALSE	0.435068		TRUE	0.797056
CNAG_04998		conserved hypothetical protein	TRUE	2.13069		FALSE	5.10716
CNAG_05001		hypothetical protein	TRUE	-1.65835		FALSE	-0.554702
CNAG_05003		conserved hypothetical protein	TRUE	-1.17602		TRUE	-1.49656
CNAG_05009		integral membrane protein	FALSE	0.0455332		TRUE	-0.910972
CNAG_05022		conserved hypothetical protein	TRUE	7.18324		FALSE	0
CNAG_05024		L-xylulose reductase	FALSE	-1.62789		TRUE	-1.15287
CNAG_05028		cysteine synthase	TRUE	-0.913706		FALSE	-0.987507
CNAG_05045		conserved hypothetical protein	FALSE	-0.407679		TRUE	-1.20262
CNAG_05057		conserved hypothetical protein	TRUE	1.46587		FALSE	1.68334
CNAG_05058		essential GTPase	TRUE	2.40771		FALSE	1.25157
CNAG_05059		pyruvate dehydrogenase e1 component beta subunit	FALSE	0.969475		TRUE	0.985204
CNAG_05061		conserved hypothetical protein	FALSE	-2.19757		TRUE	-2.11499
CNAG_05075		sodium:inorganic phosphate symporter	TRUE	-0.984533		FALSE	-2.09288
CNAG_05078		transferase	TRUE	-0.830622		FALSE	-1.15305
CNAG_05079		predicted protein	FALSE	-6.90365		TRUE	-0.978457
CNAG_05085		deoxyhypusine hydroxylase	FALSE	-0.900235		TRUE	-0.978676
CNAG_05095		putativepod-specific dehydrogenase SAC25	FALSE	0.16426		TRUE	0.979223
CNAG_05096		histone deacetylase 3	TRUE	0.831652		FALSE	1.36284
CNAG_05097		cytoplasmic protein	TRUE	1.14841		TRUE	0.829914
CNAG_05101		WD-repeat protein	FALSE	-0.674809		TRUE	-0.897627
CNAG_05111		conserved hypothetical protein	FALSE	-0.723752		TRUE	-0.440996
CNAG_05115		sarcosine oxidase	TRUE	-1.7899		TRUE	-2.32664
CNAG_05117		conserved hypothetical protein	TRUE	-0.523304		TRUE	-1.12105
CNAG_05119		GabA permease	FALSE	-4.43522		TRUE	6.14464
CNAG_05121		conserved hypothetical protein	TRUE	-0.530168		FALSE	-0.519338
CNAG_05125		diphosphomevalonate decarboxylase	TRUE	1.25899		FALSE	2.14432
CNAG_05130		conserved hypothetical protein	TRUE	1.13159		FALSE	0.649471
CNAG_05132		cytochrome c oxidase polypeptide IV	FALSE	0.400039		TRUE	0.64214
CNAG_05135		calcium-transporting ATPase	TRUE	1.03874		FALSE	1.204
CNAG_05136		ATPase	FALSE	-0.432413		TRUE	-0.783521
CNAG_05137		HDEL sequence binding protein	TRUE	-1.4015		FALSE	-0.227738
CNAG_05145		DNA helicase	TRUE	-0.945117		TRUE	-1.87002
CNAG_05149		protoheme IX farnesyltransferase	TRUE	-0.848345		FALSE	-0.491075
CNAG_05150		ATP-binding cassette	FALSE	-0.41652		TRUE	-0.671676
CNAG_05154		membrane fraction protein	TRUE	-0.803582		TRUE	-1.27151
CNAG_05155		protein-tyrosine-phosphatase	FALSE	0.0486591		TRUE	1.32412
CNAG_05156		hypothetical protein	TRUE	-1.46119		FALSE	-1.86771
CNAG_05158		conserved hypothetical protein	TRUE	-4.71354		TRUE	-3.65072
CNAG_05159		hypothetical protein	TRUE	-1.51355		FALSE	-1.54497
CNAG_05161		conserved hypothetical protein	FALSE	-0.858032		TRUE	-1.88913
CNAG_05166		helicase SWR1	TRUE	-0.831843		TRUE	-0.746768
CNAG_05167		conserved hypothetical protein	FALSE	0.243756		TRUE	1.37574
CNAG_05169		cytochrome b2	TRUE	1.2771		FALSE	0.713289
CNAG_05170		conserved hypothetical protein	TRUE	0.996493		TRUE	1.03759
CNAG_05176		conserved hypothetical protein	TRUE	-1.42477		FALSE	-0.414914
CNAG_05177		DNA-directed polymerase kappa	TRUE	-1.23888		TRUE	-0.929421
CNAG_05178		conserved hypothetical protein	TRUE	2.49312		TRUE	3.82738
CNAG_05182		conserved hypothetical protein	TRUE	-0.983418		TRUE	-1.42321
CNAG_05189		conserved hypothetical protein	FALSE	-0.83817		TRUE	-1.50621
CNAG_05193		endoplasmic reticulum-Golgi intermediate compartment protein 2	TRUE	-1.12807		TRUE	-1.19143
CNAG_05202		nuclear protein	FALSE	0.083014		TRUE	-0.537278
CNAG_05222	NRG1	transcriptional regulator Nrg1	TRUE	-9.73371		TRUE	-9.72162
CNAG_05228		conserved hypothetical protein	FALSE	-0.918286		TRUE	-1.06958
CNAG_05233		conserved hypothetical protein	TRUE	1.77845		FALSE	2.22204
CNAG_05235		conserved hypothetical protein	TRUE	-0.594987		FALSE	-0.489133
CNAG_05242		conserved hypothetical protein	FALSE	-0.392069		TRUE	-0.589519
CNAG_05250		telomere maintenance protein	TRUE	1.23199		FALSE	1.82817
CNAG_05252		chaperone regulator	TRUE	-0.663627		TRUE	-0.841246
CNAG_05253		conserved hypothetical protein	FALSE	0.657676		TRUE	0.902781
CNAG_05254		UDP-galactose transporter	FALSE	-0.580978		TRUE	-1.0439
CNAG_05256		catalase	FALSE	-0.521342		TRUE	-0.685346
CNAG_05261		conserved hypothetical protein	TRUE	0.261233		FALSE	0.213426
CNAG_05264	NSTA	alpha-amylase AmyA	TRUE	-1.7327		TRUE	-2.11684
CNAG_05265		hypothetical protein	TRUE	-1.29808		TRUE	-1.62384
CNAG_05270		pseudouridine synthase	TRUE	-1.01794		FALSE	-0.732626
CNAG_05277		V-SNARE	TRUE	-1.60264		FALSE	-1.19883
CNAG_05280		ubiquitin-protein ligase	TRUE	-0.999166		FALSE	-0.672925
CNAG_05286		conserved hypothetical protein	TRUE	1.704		FALSE	2.25385
CNAG_05287		conserved hypothetical protein	FALSE	0		TRUE	7.72868
CNAG_05288		conserved hypothetical protein	FALSE	0.787732		TRUE	-1.6744
CNAG_05296		metallochaperone	TRUE	2.77298		FALSE	2.36258
CNAG_05300		mitochondrial carrier protein	FALSE	1.44598		TRUE	2.61462
CNAG_05303		isocitrate lyase	FALSE	1.67791		TRUE	7.89089
CNAG_05307		DUF1716 domain-containing protein	TRUE	0.629821		FALSE	0.0300247
CNAG_05310		nipsnap family protein	TRUE	2.05914		TRUE	3.2062
CNAG_05314		ARF GTPase activator	TRUE	0.851195		FALSE	1.83841
CNAG_05336		glucose transporter	FALSE	0.458945		TRUE	1.24592
CNAG_05337		alpha-L-arabinofuranosidase	FALSE	0.894595		TRUE	1.19466
CNAG_05338		conserved hypothetical protein	FALSE	0.577883		TRUE	1.97312
CNAG_05340		monosaccharide transporter	TRUE	2.18685		FALSE	0.549288
CNAG_05341		conserved hypothetical protein	FALSE	2.02964		TRUE	1.71409
CNAG_05342		conserved hypothetical protein	TRUE	1.06209		FALSE	1.02161
CNAG_05357		conserved hypothetical protein	FALSE	0.923849		TRUE	-1.56479
CNAG_05369		beta-glucosidase	FALSE	-0.0602246		TRUE	-0.606755
CNAG_05374		chromosome transmission fidelity protein 18	TRUE	-1.34986		TRUE	-1.35107
CNAG_05375		conserved hypothetical protein	TRUE	-1.50693		TRUE	-1.49128
CNAG_05383		conserved hypothetical protein	TRUE	1.78455		TRUE	2.14132
CNAG_05386		glutamate 5-kinase	FALSE	1.28412		TRUE	1.32585
CNAG_05388		DNA glycosylase	FALSE	1.00365		TRUE	2.01379
CNAG_05392		specific RNA polymerase II transcription factor	TRUE	1.59332		TRUE	1.21617
CNAG_05396		LRP16 family protein	TRUE	1.57078		TRUE	1.33636
CNAG_05403		conserved hypothetical protein	TRUE	1.01516		FALSE	0.388272
CNAG_05406		mitotic check point protein bub2	TRUE	1.32657		FALSE	-0.491102
CNAG_05410		chromosome 17 open reading frame 39	TRUE	0.921607		FALSE	1.29514
CNAG_05421		conserved hypothetical protein	FALSE	0.369034		TRUE	0.926811
CNAG_05422		conserved hypothetical protein	FALSE	-0.0160293		TRUE	1.49175
CNAG_05431	RIM101	transcription factor PacC	TRUE	0.56141		FALSE	0.877484
CNAG_05438		conserved hypothetical protein	FALSE	-0.719129		TRUE	-0.699863
CNAG_05447		pof4 protein	TRUE	1.01329		FALSE	0.80752
CNAG_05449		conserved hypothetical protein	TRUE	2.51392		FALSE	-0.0868035
CNAG_05450		conserved hypothetical protein	FALSE	0.651806		TRUE	1.94618
CNAG_05459		Pi-transporter A-1	TRUE	-1.12116		TRUE	-1.28859
CNAG_05461		cytochrome b2	FALSE	0.174347		TRUE	-0.137249
CNAG_05463		conserved hypothetical protein	FALSE	1.89165		TRUE	3.90474
CNAG_05468		DNA-(apurinic or apyrimidinic site) lyase	FALSE	-0.732508		TRUE	-1.47798
CNAG_05473		conserved hypothetical protein	FALSE	-0.639867		TRUE	-0.788258
CNAG_05480		hexokinase	TRUE	-0.522904		FALSE	-0.762653
CNAG_05482		conserved hypothetical protein	FALSE	0.543993		TRUE	0.812284
CNAG_05485		tRNA methyltransferase complex subunit Cpd1	FALSE	-0.517324		TRUE	-0.741222
CNAG_05505		serine/threonine-protein phosphatase 2A activator 2	FALSE	0.563205		TRUE	0.9093
CNAG_05509		imidazoleglycerol-phosphate dehydratase	TRUE	-0.961986		TRUE	-1.98235
CNAG_05515		conserved hypothetical protein	TRUE	-1.5264		TRUE	-1.54643
CNAG_05518		conserved hypothetical protein	FALSE	0.433357		TRUE	0.58731
CNAG_05524		glycogen storage control protein	TRUE	-1.08459		FALSE	-0.137207
CNAG_05527		helicase sen1	TRUE	-0.897773		TRUE	-1.00179
CNAG_05529		conserved hypothetical protein	FALSE	-0.432546		TRUE	-1.19587
CNAG_05531		conserved hypothetical protein	TRUE	0.686255		TRUE	0.801637
CNAG_05533		conserved hypothetical protein	FALSE	0.146161		TRUE	1.02474
CNAG_05536		conserved hypothetical protein	TRUE	1.34386		FALSE	1.30453
CNAG_05549		CMGC/CDK protein kinase	FALSE	-0.20826		TRUE	-0.774024
CNAG_05550		conserved hypothetical protein	FALSE	-0.477744		TRUE	-0.983873
CNAG_05552		transcription activator snf2l1	FALSE	-0.849035		TRUE	-1.03261
CNAG_05571		conserved hypothetical protein	TRUE	-0.980615		TRUE	-1.29231
CNAG_05578		conserved hypothetical protein	TRUE	-0.830509		FALSE	-0.441346
CNAG_05581	CHS3	chitin synthase 4	TRUE	-1.2683		TRUE	-1.26215
CNAG_05586		conserved hypothetical protein	FALSE	-0.821963		TRUE	-1.44418
CNAG_05590		CnHHK3	FALSE	-1.44882		TRUE	-1.3254
CNAG_05591		conserved hypothetical protein	TRUE	-1.13257		FALSE	-1.49368
CNAG_05595		conserved hypothetical protein	TRUE	-1.10615		FALSE	-1.24412
CNAG_05598		conserved hypothetical protein	FALSE	0.640747		TRUE	0.935724
CNAG_05599		conserved hypothetical protein	FALSE	1.71834		TRUE	1.57959
CNAG_05600		indigoidine synthase A family protein	FALSE	0.2272		TRUE	-0.724838
CNAG_05602		1-pyrroline-5-carboxylate dehydrogenase	TRUE	-1.88383		TRUE	-1.15437
CNAG_05603		conserved hypothetical protein	FALSE	-0.484957		TRUE	-1.34094
CNAG_05606		mitochondrial DNA repair and recombination protein PIF1	FALSE	-0.43598		TRUE	-1.45024
CNAG_05607		cytoplasmic protein	TRUE	1.48504		TRUE	1.51315
CNAG_05609		Isw1p	FALSE	-0.725403		TRUE	-1.20792
CNAG_05611		cysteine synthase	TRUE	0.900259		FALSE	0.20226
CNAG_05618		cleft lip and palate associated transmembrane protein	TRUE	-0.544793		FALSE	-0.431152
CNAG_05627		ATP-dependent rRNA helicase SPB4	TRUE	-0.808249		TRUE	-1.28617
CNAG_05631		NADH-ubiquinone oxidoreductase	TRUE	-0.347125		FALSE	-0.21078
CNAG_05632		conserved hypothetical protein	TRUE	1.9994		TRUE	1.90561
CNAG_05635		50s ribosomal protein l19	FALSE	-0.437664		TRUE	1.12909
CNAG_05637		conserved hypothetical protein	TRUE	-1.24163		FALSE	-0.816242
CNAG_05638		conserved hypothetical protein	TRUE	-0.504089		FALSE	0.779318
CNAG_05642		nuclear protein	FALSE	-0.277333		TRUE	-0.538389
CNAG_05646		conserved hypothetical protein	TRUE	-1.20272		TRUE	-1.27544
CNAG_05649		conserved hypothetical protein	TRUE	1.26502		TRUE	3.46393
CNAG_05653		malate synthase	FALSE	0.667764		TRUE	1.08643
CNAG_05655		EF-hand calcium-binding protein	FALSE	-0.634398		TRUE	-7.36072
CNAG_05657		cytoplasmic protein	FALSE	-0.767592		TRUE	-2.00382
CNAG_05660		conserved hypothetical protein	TRUE	-1.35261		TRUE	-1.58402
CNAG_05661		chromatin binding protein	TRUE	-0.870698		TRUE	-0.811465
CNAG_05662		sugar transporter	TRUE	-1.80479		TRUE	-2.45512
CNAG_05664		branched-chain-amino-acid transaminase	TRUE	-0.722509		FALSE	-0.596199
CNAG_05665		conserved hypothetical protein	TRUE	0.854738		TRUE	1.39159
CNAG_05667		myo-inositol transporter 1	TRUE	-2.62313		TRUE	-1.98266
CNAG_05672		nucleolar protein	TRUE	-0.654768		FALSE	-0.0427954
CNAG_05674		Sly41p	TRUE	-2.52293		TRUE	-2.51362
CNAG_05684		conserved hypothetical protein	TRUE	0.782124		FALSE	0.265642
CNAG_05690		histone deacetylase 2	TRUE	0.651114		FALSE	0.281817
CNAG_05695		glucosamine 6-phosphate N-acetyltransferase	TRUE	-0.827153		FALSE	-0.539184
CNAG_05697		conserved hypothetical protein	TRUE	-0.95649		FALSE	-1.47998
CNAG_05700		endoplasmic reticulum protein	TRUE	-0.673985		FALSE	-1.19647
CNAG_05701		actin lateral binding protein	FALSE	-0.952916		TRUE	-0.789996
CNAG_05704		ELL complex EAP30 subunit isoform 1	TRUE	1.56148		FALSE	0.686988
CNAG_05707		cytoplasmic protein	TRUE	2.59523		TRUE	8.32702
CNAG_05714		conserved hypothetical protein	TRUE	1.06728		TRUE	1.8171
CNAG_05715		HSPC177	TRUE	0.96404		FALSE	0.449913
CNAG_05716		conserved hypothetical protein	FALSE	-0.43727		TRUE	-1.15995
CNAG_05727		conserved hypothetical protein	TRUE	2.1623		FALSE	1.502
CNAG_05731		glyoxal oxidase	FALSE	-0.0262151		TRUE	-0.486685
CNAG_05732		predicted protein	TRUE	2.16909		TRUE	1.61413
CNAG_05735		hypothetical protein	FALSE	-0.230216		TRUE	-1.28998
CNAG_05741		conserved hypothetical protein	TRUE	1.079		TRUE	1.16019
CNAG_05745		cytoplasmic protein	TRUE	1.12736		FALSE	1.38882
CNAG_05747		chromosome 6 open reading frame 55	TRUE	1.37046		FALSE	0.740696
CNAG_05750		ATPase alpha subunit	TRUE	1.00575		TRUE	1.09181
CNAG_05753		arg-6 protein	FALSE	0.891925		TRUE	1.39909
CNAG_05755		glutathione S-transferase 6	TRUE	-0.646869		TRUE	-1.18488
CNAG_05757		conserved hypothetical protein	TRUE	-0.961735		TRUE	-1.51066
CNAG_05766		endoglucanase C	TRUE	6.08918		FALSE	4.60547
CNAG_05767		conserved hypothetical protein	TRUE	-0.384451		FALSE	0.0464076
CNAG_05771		telomere length control protein	TRUE	-0.657707		TRUE	-0.991118
CNAG_05783		transcription initiation factor iib	FALSE	0.223662		TRUE	-0.590854
CNAG_05785		conserved hypothetical protein	TRUE	-1.70372		TRUE	-1.78166
CNAG_05789		conserved hypothetical protein	TRUE	-1.05303		TRUE	-1.11948
CNAG_05793		conserved hypothetical protein	FALSE	0.592197		TRUE	0.985211
CNAG_05794		mps1 binder	FALSE	-0.712594		TRUE	-1.52354
CNAG_05801		conserved hypothetical protein	TRUE	-0.933866		FALSE	-0.733438
CNAG_05807		conserved hypothetical protein	FALSE	1.12267		TRUE	2.09065
CNAG_05808		conserved hypothetical protein	FALSE	1.80613		TRUE	2.15439
CNAG_05813		conserved hypothetical protein	TRUE	-0.428748		TRUE	-0.986001
CNAG_05818		chitin synthase 5	TRUE	-1.5153		TRUE	-1.43937
CNAG_05825		ATP dependent DNA helicase	TRUE	-1.02917		TRUE	-1.86808
CNAG_05830		cytoplasmic protein	FALSE	-0.438834		TRUE	-0.872877
CNAG_05834		conserved hypothetical protein	TRUE	0.972008		FALSE	0.62052
CNAG_05841		conserved hypothetical protein	TRUE	-1.11915		FALSE	-0.731016
CNAG_05846		UBC25	TRUE	-0.690201		FALSE	-0.77553
CNAG_05854		conserved hypothetical protein	FALSE	-0.0362796		TRUE	-0.868253
CNAG_05862		mating-type switching protein swi10	FALSE	0.860466		TRUE	1.55117
CNAG_05863		conserved hypothetical protein	TRUE	-1.07404		TRUE	-2.48992
CNAG_05871		conserved hypothetical protein	FALSE	0.39047		TRUE	0.924804
CNAG_05872		endopeptidase	TRUE	1.92011		TRUE	2.7856
CNAG_05874		conserved hypothetical protein	FALSE	-0.571946		TRUE	-1.16298
CNAG_05878		p41-Arc	FALSE	0.432684		TRUE	0.847851
CNAG_05888		conserved hypothetical protein	TRUE	-0.924566		FALSE	-0.522437
CNAG_05891		conserved hypothetical protein	FALSE	0.90602		TRUE	1.14216
CNAG_05893		conserved hypothetical protein	FALSE	-0.982541		TRUE	-1.02719
CNAG_05894		motor	FALSE	-0.573436		TRUE	-1.16689
CNAG_05895		cleavage and polyadenylation specific protein	FALSE	-0.770468		TRUE	-0.838697
CNAG_05896		Uba2	TRUE	-1.13452		TRUE	-1.07517
CNAG_05898		siroheme biosynthesis protein MET8	TRUE	0.834459		FALSE	0.148569
CNAG_05904		ribosomal protein S14	TRUE	-1.03178		FALSE	-0.879103
CNAG_05905		transcription factor iiib 70 kd subunit	TRUE	-1.02029		TRUE	-1.38164
CNAG_05915		hypothetical protein	FALSE	0.531602		TRUE	0.871301
CNAG_05918		F0F1 ATP synthase subunit beta	FALSE	0.827355		TRUE	1.29011
CNAG_05928		conserved hypothetical protein	TRUE	-1.23309		FALSE	-0.363614
CNAG_05936		DNA-directed RNA polymerase III largest subunit	FALSE	-0.756822		TRUE	-1.0935
CNAG_05937		conserved hypothetical protein	TRUE	2.50809		FALSE	0.242188
CNAG_05940		conserved hypothetical protein	FALSE	1.1786		TRUE	1.56096
CNAG_05963		conserved hypothetical protein	TRUE	-1.46666		FALSE	-0.875535
CNAG_05969		mitochondrial protein	TRUE	1.97237		FALSE	2.92335
CNAG_05974		predicted protein	FALSE	-0.816528		TRUE	-1.51908
CNAG_05980		predicted protein	FALSE	-0.954937		TRUE	-0.741207
CNAG_05993		transmembrane transporter Liz1p	TRUE	1.5917		FALSE	0.814703
CNAG_05994		multidrug transporter	TRUE	1.46891		FALSE	0.309141
CNAG_05995		conserved hypothetical protein	TRUE	-1.06563		FALSE	-0.612802
CNAG_05997		conserved hypothetical protein	TRUE	0.496459		FALSE	0.0480023
CNAG_06007		hypotetical protein	TRUE	-0.630711		FALSE	-0.585115
CNAG_06017		predicted protein	TRUE	2.16135		FALSE	6.05821
CNAG_06020		conserved hypothetical protein	TRUE	-0.75935		TRUE	-1.20547
CNAG_06022		trans-aconitate 3-methyltransferase	TRUE	1.94181		FALSE	0.95286
CNAG_06028		conserved hypothetical protein	FALSE	0.464891		TRUE	1.20719
CNAG_06032		ADP-ribosylation factor-like protein 2	FALSE	-8.15689		TRUE	-1.94973
CNAG_06033		pfkB family carbohydrate kinase superfamily	TRUE	-1.21339		TRUE	-1.63921
CNAG_06034		allantoin permease	FALSE	-0.18629		TRUE	-0.918498
CNAG_06051		galactokinase	TRUE	-1.3664		TRUE	-2.24913
CNAG_06058		conserved hypothetical protein	TRUE	2.63338		FALSE	1.7465
CNAG_06059		cytoplasmic protein	TRUE	-0.614527		FALSE	0.172504
CNAG_06060		conserved hypothetical protein	TRUE	-0.964477		FALSE	-0.318251
CNAG_06064		conserved hypothetical protein	TRUE	0.715311		TRUE	1.29123
CNAG_06075		conserved hypothetical protein	FALSE	0.966294		TRUE	2.20313
CNAG_06079		DNA polymerase processivity factor	TRUE	-1.09084		TRUE	-1.88592
CNAG_06081		glucose oxidase	FALSE	-0.586013		TRUE	-1.47368
CNAG_06087		conserved hypothetical protein	FALSE	-0.975331		TRUE	-1.61492
CNAG_06092		cyclin	TRUE	-1.61089		FALSE	-1.49382
CNAG_06097		conserved hypothetical protein	TRUE	-0.855116		TRUE	-1.39082
CNAG_06098		glucosamine-6-phosphate isomerase	TRUE	1.16797		FALSE	0.833034
CNAG_06104		conserved hypothetical protein	FALSE	-0.472587		TRUE	-1.27986
CNAG_06106		chaperone regulator	FALSE	0.751429		TRUE	1.6722
CNAG_06107		WD-repeat protein pop3	TRUE	0.942744		TRUE	1.25112
CNAG_06109		conserved hypothetical protein	TRUE	2.36245		TRUE	3.87781
CNAG_06112		carbamoyl-phosphate synthase arginine-specific large chain	FALSE	-0.635235		TRUE	-0.846383
CNAG_06114		GTPase	FALSE	-0.854017		TRUE	-0.668532
CNAG_06115		conserved hypothetical protein	TRUE	-1.48273		FALSE	-0.715729
CNAG_06126		conserved hypothetical protein	FALSE	-1.1197		TRUE	-1.07879
CNAG_06127		TGF beta-inducible nuclear protein 1	FALSE	-0.594886		TRUE	-1.08308
CNAG_06129		cytoplasmic protein	TRUE	1.05291		FALSE	-0.133449
CNAG_06139		conserved hypothetical protein	FALSE	-0.143636		TRUE	-0.378362
CNAG_06141		dUTP diphosphatase	TRUE	-2.23801		FALSE	-2.01759
CNAG_06142		alpha DNA polymerase	TRUE	-2.70757		TRUE	-2.91578
CNAG_06145		conserved hypothetical protein	TRUE	-0.782704		FALSE	-0.857095
CNAG_06149		conserved hypothetical protein	FALSE	-0.288449		TRUE	-1.07217
CNAG_06150		heat-shock protein 90	FALSE	0.0277473		TRUE	1.38484
CNAG_06152		conserved hypothetical protein	TRUE	1.75684		TRUE	2.91566
CNAG_06154		cytoplasmic protein	FALSE	2.01966		TRUE	1.04317
CNAG_06164		conserved hypothetical protein	TRUE	1.3254		FALSE	1.54979
CNAG_06169		R,R	FALSE	0.310433		TRUE	1.47971
CNAG_06173		conserved hypothetical protein	TRUE	1.76399		FALSE	1.12231
CNAG_06174		other/PEK/GCN2 protein kinase	TRUE	-0.47329		FALSE	-0.195699
CNAG_06182		cell division control protein 54	TRUE	-1.88772		TRUE	-2.95479
CNAG_06184		conserved hypothetical protein	FALSE	-0.277457		TRUE	-1.13029
CNAG_06186		DUF895 domain membrane protein	TRUE	0.711275		FALSE	-0.107694
CNAG_06195		conserved hypothetical protein	TRUE	3.19674		FALSE	1.78286
CNAG_06196		conserved hypothetical protein	TRUE	0.771155		FALSE	2.90713
CNAG_06201		conserved hypothetical protein	FALSE	0.613743		TRUE	0.487347
CNAG_06206		ATP-dependent RNA helicase DBP9	FALSE	-0.815639		TRUE	-1.15036
CNAG_06215		conserved hypothetical protein	TRUE	0.775058		FALSE	1.0112
CNAG_06221		peptidyl-diphthamide biosynthesis	FALSE	-0.167041		TRUE	-0.809664
CNAG_06229		conserved hypothetical protein	TRUE	0.687435		TRUE	1.48562
CNAG_06232		TFC7	TRUE	1.76065		FALSE	2.44904
CNAG_06238		conserved hypothetical protein	FALSE	-0.012463		TRUE	1.03949
CNAG_06242		high-affinity iron permease CaFTR1	FALSE	1.13824		TRUE	0.431576
CNAG_06243		conserved hypothetical protein	FALSE	0.00521476		TRUE	-0.617284
CNAG_06244		conserved hypothetical protein	FALSE	0.730016		TRUE	2.0498
CNAG_06252		conserved hypothetical protein	TRUE	-0.944244		TRUE	-0.771751
CNAG_06267		Rds1 protein	TRUE	-2.16426		TRUE	-1.76318
CNAG_06278		CnHHK6	FALSE	-0.611876		TRUE	-0.876082
CNAG_06279		nuclear localization sequence binding protein	TRUE	1.18754		FALSE	1.39288
CNAG_06282		conserved hypothetical protein	TRUE	0.574831		FALSE	0.862466
CNAG_06286		conserved hypothetical protein	FALSE	0.842947		TRUE	7.63081
CNAG_06292		sugar transporter	TRUE	1.95226		FALSE	5.12348
CNAG_06296		conserved hypothetical protein	FALSE	0.842421		TRUE	0.701167
CNAG_06298		conserved hypothetical protein	FALSE	3.20964		TRUE	2.38617
CNAG_06300		glutamate-cysteine ligase	FALSE	-0.731582		TRUE	-1.01276
CNAG_06302		PEP2	FALSE	-0.816792		TRUE	-1.84887
CNAG_06308		WD repeat protein	FALSE	-0.120543		TRUE	-1.07564
CNAG_06320		conserved hypothetical protein	TRUE	-1.02967		TRUE	-1.22582
CNAG_06324		zinc finger protein	TRUE	-2.26826		TRUE	-2.61806
CNAG_06325		GTPase activator	TRUE	-1.02939		FALSE	-0.1254
CNAG_06333		DNA replication factor	TRUE	-1.26115		TRUE	-1.49651
CNAG_06334		conserved hypothetical protein	FALSE	-0.329541		TRUE	2.26669
CNAG_06338		ABC transporter PMR5	TRUE	-0.601082		FALSE	-0.517159
CNAG_06340		conserved hypothetical protein	TRUE	-0.90897		FALSE	-0.685221
CNAG_06341		conserved hypothetical protein	TRUE	-0.64032		TRUE	-0.590785
CNAG_06344		conserved hypothetical protein	TRUE	-0.444019		FALSE	-0.356592
CNAG_06346		conserved hypothetical protein	TRUE	-3.83362		TRUE	-6.55909
CNAG_06347		conserved hypothetical protein	TRUE	-4.51678		TRUE	-5.06327
CNAG_06352		conserved hypothetical protein	TRUE	-1.46342		TRUE	-1.05802
CNAG_06353		pseudouridylate synthase	TRUE	-1.08415		TRUE	-1.16021
CNAG_06356		mitochondrial protein	TRUE	0.765587		FALSE	0.382103
CNAG_06357		conserved hypothetical protein	TRUE	1.1539		FALSE	0.496584
CNAG_06358		predicted protein	TRUE	0.0630379		FALSE	0.0927912
CNAG_06362		conserved hypothetical protein	TRUE	-1.18173		FALSE	-0.94682
CNAG_06363		nucleolar protein	FALSE	-0.638274		TRUE	-1.05299
CNAG_06365		endoplasmic reticulum protein	TRUE	0.00939586		FALSE	0.71418
CNAG_06367		conserved hypothetical protein	TRUE	-0.736089		FALSE	-0.498585
CNAG_06374		malate dehydrogenase	TRUE	2.69284		TRUE	1.8222
CNAG_06378		conserved hypothetical protein	FALSE	-9.10701		TRUE	-2.51463
CNAG_06379		nucleolar protein	TRUE	-0.952667		TRUE	-0.971591
CNAG_06388		conserved hypothetical protein	TRUE	2.60501		TRUE	1.72731
CNAG_06394		conserved hypothetical protein	TRUE	7.7516		FALSE	-7.21787
CNAG_06396		hypothetical protein	TRUE	2.42975		TRUE	2.86896
CNAG_06401		conserved hypothetical protein	TRUE	1.78021		TRUE	1.36685
CNAG_06406		conserved hypothetical protein	TRUE	-0.61565		FALSE	-0.701617
CNAG_06408		conserved hypothetical protein	TRUE	-2.66496		TRUE	-7.07039
CNAG_06409		predicted protein	TRUE	2.0733		FALSE	1.62701
CNAG_06418		PP2Cc protein phosphatase	TRUE	2.55129		TRUE	2.28007
CNAG_06420		citrate transport protein	FALSE	0.0685748		TRUE	-1.09689
CNAG_06422		conserved hypothetical protein	FALSE	-0.0846388		TRUE	-1.15234
CNAG_06423		conserved hypothetical protein	FALSE	1.92456		TRUE	2.60468
CNAG_06425		fungal specific transcription factor	FALSE	-0.323635		TRUE	-0.637744
CNAG_06427		conserved hypothetical protein	TRUE	2.96042		TRUE	2.01231
CNAG_06435		conserved hypothetical protein	TRUE	0.578427		FALSE	0.876174
CNAG_06436		conserved hypothetical protein	TRUE	1.16031		FALSE	-0.0672364
CNAG_06451		predicted protein	TRUE	1.07039		TRUE	1.16373
CNAG_06456		conserved hypothetical protein	TRUE	1.1103		FALSE	0.992281
CNAG_06465		transcription regulator	FALSE	0.186766		TRUE	-1.16277
CNAG_06466		jumonji domain containing 5	TRUE	-0.6392		FALSE	-0.0074885
CNAG_06468		nucleolar GTP-binding protein 1	TRUE	-1.1615		FALSE	-1.09194
CNAG_06470		conserved hypothetical protein	FALSE	-0.451482		TRUE	-1.95477
CNAG_06482		amidase	TRUE	1.28727		FALSE	0.833868
CNAG_06501		1,3-beta-glucanosyltransferase	TRUE	-1.2792		TRUE	-1.63007
CNAG_06503		uridine permease	FALSE	-0.182972		TRUE	-1.42903
CNAG_06504		conserved hypothetical protein	FALSE	0.531426		TRUE	-1.15537
CNAG_06506		conserved hypothetical protein	TRUE	1.25733		FALSE	0.136898
CNAG_06508		glucan synthase	TRUE	-1.29091		TRUE	-1.42698
CNAG_06511		conserved hypothetical protein	TRUE	0.890936		FALSE	-0.111867
CNAG_06515		UPF0271 protein	TRUE	1.65047		FALSE	0.799594
CNAG_06517		cytoplasmic protein	TRUE	-1.44854		TRUE	-2.25513
CNAG_06524		conserved hypothetical protein	TRUE	5.7536		FALSE	-4.01787
CNAG_06532		conserved hypothetical protein	TRUE	1.73132		FALSE	2.16475
CNAG_06533		ATP-dependent permease	FALSE	0.661594		TRUE	1.19123
CNAG_06535		conserved hypothetical protein	TRUE	-1.01415		TRUE	-0.914067
CNAG_06536		monocarboxylic acid transporter	FALSE	-0.203127		TRUE	-1.0243
CNAG_06541		conserved hypothetical protein	TRUE	-1.27277		FALSE	-1.40565
CNAG_06543		diacylglycerol cholinephosphotransferase	TRUE	0.441166		FALSE	-0.348547
CNAG_06548		endoplasmic reticulum protein	FALSE	-0.456526		TRUE	-0.848522
CNAG_06554		FAD dependent oxidoreductase superfamily	TRUE	0.885157		FALSE	0.926466
CNAG_06563		eukaryotic translation initiation factor 3 subunit EifCf	FALSE	-0.644097		TRUE	-0.887045
CNAG_06565		conserved hypothetical protein	FALSE	0.304747		TRUE	1.84327
CNAG_06567		conserved hypothetical protein	TRUE	-1.51892		TRUE	-1.40427
CNAG_06568		serine/threonine protein kinase	TRUE	-2.43774		TRUE	-2.28953
CNAG_06576		allergen	FALSE	-0.0764339		TRUE	0.981248
CNAG_06577		conserved hypothetical protein	TRUE	0.871057		TRUE	2.24114
CNAG_06578		conserved hypothetical protein	TRUE	-1.77025		FALSE	-0.856234
CNAG_06588		conserved hypothetical protein	TRUE	-1.36593		TRUE	-1.35613
CNAG_06595		conserved hypothetical protein	FALSE	0.482679		TRUE	0.8081
CNAG_06599		conserved hypothetical protein	TRUE	-2.7203		TRUE	-2.10161
CNAG_06605		ribosomal protein S2	FALSE	-0.207976		TRUE	-0.42577
CNAG_06607		DNA polymerase alpha catalytic subunit	TRUE	-1.94258		TRUE	-2.50178
CNAG_06608		conserved hypothetical protein	TRUE	-1.75989		TRUE	-3.45878
CNAG_06610		MSF transporter	FALSE	-0.756978		TRUE	-1.46371
CNAG_06611		DNA-directed RNA polymerase I polypeptide 2	TRUE	-1.145		TRUE	-1.24927
CNAG_06614		glycerophosphodiesterase	TRUE	-1.29252		TRUE	-1.15942
CNAG_06616		conserved hypothetical protein	TRUE	1.95454		TRUE	4.23994
CNAG_06623		myo-inositol oxygenase	FALSE	-1.77501		TRUE	-2.04933
CNAG_06634		epsilon DNA polymerase	FALSE	-1.82467		TRUE	-2.25264
CNAG_06638		malate dehydrogenase	TRUE	-0.500028		TRUE	-0.945784
CNAG_06642		phosphatidylinositol 3-kinase TOR1	TRUE	-0.627685		FALSE	-0.582383
CNAG_06645		methylenetetrahydrofolate dehydrogenase	FALSE	-0.00167384		TRUE	-0.72485
CNAG_06650		predicted protein	FALSE	-0.443207		TRUE	-2.41357
CNAG_06652		allantoate permease	TRUE	6.48126		FALSE	0.332647
CNAG_06656		diphthine synthase	TRUE	-1.05751		TRUE	-1.01141
CNAG_06659		beta-hexosaminidase	FALSE	-0.734206		TRUE	-1.5746
CNAG_06661		conserved hypothetical protein	FALSE	-0.338119		TRUE	-0.901993
CNAG_06663		conserved hypothetical protein	TRUE	-1.00413		FALSE	-0.496714
CNAG_06664		sorting nexin MVP1	TRUE	0.983305		TRUE	1.59797
CNAG_06668		mitochondrial protein	FALSE	0.556612		TRUE	1.86893
CNAG_06670		splicing factor u2af-associated protein 2	FALSE	0.142688		TRUE	1.02382
CNAG_06674		conserved hypothetical protein	FALSE	-0.861672		TRUE	-1.41021
CNAG_06690		conserved hypothetical protein	TRUE	0.512691		TRUE	0.677045
CNAG_06694		transthyretin family protein	TRUE	-1.73305		FALSE	-0.491056
CNAG_06697		other/TTK protein kinase	TRUE	-1.41762		TRUE	-2.21005
CNAG_06698		phosphatase	TRUE	2.82301		TRUE	0.789962
CNAG_06704		predicted protein	FALSE	0.850329		TRUE	-0.943059
CNAG_06708		deoxycytidylate deaminase	TRUE	-1.59247		TRUE	-2.53357
CNAG_06710		conserved hypothetical protein	FALSE	-0.408699		TRUE	-1.44269
CNAG_06729		conserved hypothetical protein	TRUE	-1.04345		TRUE	-1.27401
CNAG_06734		predicted protein	TRUE	-1.1349		FALSE	-1.27139
CNAG_06741		DEAD box RNA helicase	TRUE	-1.06217		TRUE	-1.10823
CNAG_06751		conserved hypothetical protein	TRUE	-1.5401		TRUE	-1.08104
CNAG_06752		conserved hypothetical protein	FALSE	-0.113685		TRUE	-1.44683
CNAG_06756		pre-rRNA-processing protein ESF2	TRUE	-0.539573		TRUE	-0.880251
CNAG_06761		siderophore-iron transporter Str1	TRUE	-1.42211		FALSE	-2.00587
CNAG_06762		conserved hypothetical protein	FALSE	-0.684524		TRUE	-1.02513
CNAG_06764		short-chain dehydrogenase	TRUE	-1.3402		FALSE	-0.947604
CNAG_06766		small nucleolar ribonucleoprotein complex subunit Utp14	TRUE	-0.779646		FALSE	-0.504399
CNAG_06771		conserved hypothetical protein	TRUE	2.80594		TRUE	7.25911
CNAG_06772		nuclear pore protein seh1	TRUE	1.79488		FALSE	7.34003
CNAG_06773		protein transport protein SEC24	TRUE	1.36157		FALSE	1.35474
CNAG_06774		tRNA (guanine-N7-)-methyltransferase	TRUE	-1.22519		TRUE	-1.43876
CNAG_06778		serine/threonine kinase receptor associated protein	TRUE	-0.766912		FALSE	-0.622814
CNAG_06781		conserved hypothetical protein	FALSE	1.25785		TRUE	1.57052
CNAG_06791		conserved hypothetical protein	FALSE	0.407519		TRUE	1.27863
CNAG_06793		exonuclease	TRUE	-1.6653		FALSE	-1.11569
CNAG_06796		conserved hypothetical protein	TRUE	6.79572		FALSE	2.72749
CNAG_06814		SXI1	FALSE	-0.488283		TRUE	-1.15237
CNAG_06817		UAP1	FALSE	0.100906		TRUE	-2.18428
CNAG_06819		Inoc1 protein	TRUE	-0.517801		FALSE	-0.351816
CNAG_06824		ebi	TRUE	2.3165		FALSE	2.60653
CNAG_06829		squalene monooxygenase	TRUE	1.20921		FALSE	0.336144
CNAG_06831		predicted protein	FALSE	0.130517		TRUE	-2.02842
CNAG_06835		glucosidase	TRUE	1.20202		TRUE	1.39667
CNAG_06846		conserved hypothetical protein	TRUE	1.18434		FALSE	2.62075
CNAG_06849		saccharopine dehydrogenase	TRUE	1.31283		FALSE	1.07833
CNAG_06852		conserved hypothetical protein	TRUE	2.12525		FALSE	2.19281
CNAG_06868		enolase 1	TRUE	0.843449		TRUE	1.34614
CNAG_06870		DUF1445 domain-containing protein	FALSE	0.0889116		TRUE	-0.657092
CNAG_06872		5-oxoprolinase	TRUE	-1.81938		TRUE	-1.89694
CNAG_06874		HpcH/HpaI aldolase/citrate lyase family protein	FALSE	-0.503176		TRUE	-7.8716
CNAG_06879		conserved hypothetical protein	FALSE	1.66844		TRUE	1.57789
CNAG_06880		mitochondrial protein	FALSE	0.773866		TRUE	1.29519
CNAG_06884		conserved hypothetical protein	TRUE	7.26758		TRUE	7.75105
CNAG_06892		preconditioning-inducible gene 1 protein	FALSE	1.12025		TRUE	1.45852
CNAG_06903		mRNA decapping complex subunit Dcp2	TRUE	2.18155		FALSE	3.13717
CNAG_06905		cytoplasmic protein	FALSE	1.0825		TRUE	1.55254
CNAG_06913		L-serine ammonia-lyase	FALSE	4.26814		TRUE	3.97715
CNAG_06916		conserved hypothetical protein	FALSE	-0.797775		TRUE	-1.13531
CNAG_06921		conserved hypothetical protein	TRUE	-0.930344		FALSE	-1.02896
CNAG_06924		beta-fructofuranosidase	FALSE	0.982747		TRUE	1.77644
CNAG_06925		arsenite transporter	FALSE	0.862436		TRUE	0.544233
CNAG_06931		beta-glucosidase	FALSE	-0.886992		TRUE	-2.2553
CNAG_06934		hexose transporter protein	TRUE	1.48089		FALSE	0.00277127
CNAG_06935		isochorismatase hydrolase	FALSE	-0.81504		TRUE	-1.96342
CNAG_06946		GAMM1 protein	TRUE	-0.800701		TRUE	-0.845535
CNAG_06948		bystin-family protein	TRUE	-1.00471		TRUE	-0.853271
CNAG_06962		conserved hypothetical protein	FALSE	2.00316		TRUE	7.13887
CNAG_06963		sugar transporter	FALSE	-0.283105		TRUE	-1.48776
CNAG_06967		phytase	TRUE	-0.830608		TRUE	-0.809186
CNAG_06983		conserved hypothetical protein	TRUE	1.05712		FALSE	0.883529
CNAG_07005		BSP2	FALSE	-0.0321432		TRUE	0.870988
CNAG_07015		GEF1	TRUE	-0.696968		FALSE	-0.676085
CNAG_07027		conserved hypothetical protein	FALSE	0.569433		TRUE	1.11085
CNAG_07032		conserved hypothetical protein	FALSE	0.47185		TRUE	1.06795
CNAG_07164		Aim25p	FALSE	0.551066		TRUE	1.10829
CNAG_07188		conserved hypothetical protein	TRUE	-1.68515		FALSE	-0.26264
CNAG_07308		conserved hypothetical protein	FALSE	1.12049		TRUE	3.24435
CNAG_07309		pelota	TRUE	1.73861		TRUE	2.32992
CNAG_07311		transcription regulator	TRUE	-1.16941		TRUE	-2.23164
CNAG_07314		conserved hypothetical protein	TRUE	-3.50099		TRUE	-3.30166
CNAG_07316		alcohol dehydrogenase	TRUE	1.56746		TRUE	3.11788
CNAG_07317		conserved hypothetical protein	FALSE	0.699064		TRUE	0.96914
CNAG_07321		conserved hypothetical protein	FALSE	-2.31342		TRUE	-2.05261
CNAG_07327		conserved hypothetical protein	TRUE	-0.961621		FALSE	-0.764734
CNAG_07328		conserved hypothetical protein	FALSE	-0.288499		TRUE	0.760882
CNAG_07330		conserved hypothetical protein	FALSE	-1.16873		TRUE	-2.08374
CNAG_07331		conserved hypothetical protein	FALSE	-0.125666		TRUE	-1.45763
CNAG_07334		ferric reductase transmembrane component	TRUE	-0.664918		FALSE	-0.422819
CNAG_07338		N-acyl-phosphatidylethanolamine-hydrolyzing phospholipase D	TRUE	2.79233		TRUE	3.22899
CNAG_07339		conserved hypothetical protein	FALSE	0.654272		TRUE	0.702389
CNAG_07344		ras guanyl-nucleotide exchange factor	FALSE	-0.317037		TRUE	-0.826956
CNAG_07347		heat shock protein	TRUE	0.800542		TRUE	1.58761
CNAG_07348		phosphopantothenoylcysteine decarboxylase	TRUE	1.6485		FALSE	0.495605
CNAG_07352		conserved hypothetical protein	TRUE	1.13162		FALSE	1.4792
CNAG_07354		3',5'-bisphosphate nucleotidase	FALSE	0.341396		TRUE	0.7404
CNAG_07355		conserved hypothetical protein	TRUE	-1.65126		TRUE	-6.90375
CNAG_07358		hypothetical protein	TRUE	2.2211		TRUE	1.53911
CNAG_07360		conserved hypothetical protein	FALSE	0.943312		TRUE	1.01967
CNAG_07363		isocitrate dehydrogenase	TRUE	0.444766		FALSE	0.330215
CNAG_07372		cytoplasmic protein	TRUE	0.884163		FALSE	1.38471
CNAG_07374		conserved hypothetical protein	TRUE	-0.984252		TRUE	-1.24298
CNAG_07381		ATP-dependent RNA helicase prh1	FALSE	-0.301682		TRUE	-1.03458
CNAG_07392		hypothetical protein	TRUE	0.970838		FALSE	-0.179935
CNAG_07408	STE20	STE/STE20/PAKA protein kinase	TRUE	-0.816094		FALSE	-0.595756
CNAG_07409		mitochondrial-related RNA polymerase	FALSE	-0.556524		TRUE	-0.564755
CNAG_07411		RUM1	FALSE	-0.546395		TRUE	-0.876109
CNAG_07415		conserved hypothetical protein	TRUE	-1.06447		TRUE	-1.28816
CNAG_07419		conserved hypothetical protein	TRUE	-1.42554		TRUE	-1.03976
CNAG_07427		CAMK/CAMKL/CHK1 protein kinase	TRUE	-1.21402		FALSE	-1.04877
CNAG_07431		multidrug and toxin extrusion protein 1	TRUE	0.991562		FALSE	1.14448
CNAG_07439		WD-repeat protein	TRUE	-0.880288		TRUE	-0.96491
CNAG_07440		nuclear migration protein nudF	TRUE	1.87054		FALSE	2.88872
CNAG_07450		predicted protein	FALSE	0.288515		TRUE	1.03609
CNAG_07451		conserved hypothetical protein	TRUE	-1.38123		TRUE	-1.49775
CNAG_07459		hypothetical protein	TRUE	1.69078		FALSE	0.495812
CNAG_07464		transcription factor	TRUE	-1.70049		TRUE	-2.90478
CNAG_07465		conserved hypothetical protein	TRUE	-0.780388		TRUE	-1.38943
CNAG_07467		conserved hypothetical protein	TRUE	-1.41297		TRUE	-1.92128
CNAG_07468		conserved hypothetical protein	FALSE	-6.46199		TRUE	-8.23419
CNAG_07470	PDE2	high-affinity phosphodiesterase	FALSE	-0.558654		TRUE	-0.583831
CNAG_07473		valine-tRNA ligase	TRUE	-0.894679		FALSE	-0.71109
CNAG_07476		conserved hypothetical protein	TRUE	1.79547		TRUE	1.14975
CNAG_07481		conserved hypothetical protein	TRUE	1.04937		TRUE	1.46129
CNAG_07483		atrophin-1 family protein	TRUE	-1.07534		TRUE	-1.17387
CNAG_07487		structural molecule	FALSE	-0.240415		TRUE	-0.631378
CNAG_07489		conserved hypothetical protein	FALSE	0.680242		TRUE	1.38186
CNAG_07491		conserved hypothetical protein	TRUE	-0.830699		TRUE	-0.891231
CNAG_07494		U3 small nucleolar ribonucleoprotein	FALSE	-0.62619		TRUE	-1.07174
CNAG_07516		predicted protein	TRUE	8.37237		FALSE	0
CNAG_07517		conserved hypothetical protein	FALSE	1.14066		TRUE	2.38779
CNAG_07519		conserved hypothetical protein	TRUE	-1.27619		FALSE	-1.02893
CNAG_07522		conserved hypothetical protein	TRUE	2.76879		TRUE	2.08899
CNAG_07530		conserved hypothetical protein	TRUE	1.44188		FALSE	2.00125
CNAG_07533		conserved hypothetical protein	FALSE	0.312363		TRUE	1.64093
CNAG_07537		mitochondrial GTPase 1	FALSE	0.358875		TRUE	-0.964566
CNAG_07541		conserved hypothetical protein	TRUE	1.80952		TRUE	1.10628
CNAG_07551		conserved hypothetical protein	TRUE	4.71178		TRUE	5.90302
CNAG_07556		conserved hypothetical protein	TRUE	0.946886		TRUE	0.928611
CNAG_07558		wos2 protein	FALSE	1.01612		TRUE	1.55218
CNAG_07565		conserved hypothetical protein	TRUE	1.07341		FALSE	0.113705
CNAG_07582		conserved hypothetical protein	TRUE	1.89064		FALSE	-0.0955663
CNAG_07591		mitochondrial metalloendopeptidase OMA1	TRUE	2.57439		TRUE	1.79946
CNAG_07594		conserved hypothetical protein	TRUE	1.89068		TRUE	1.07208
CNAG_07595		conserved hypothetical protein	TRUE	2.67353		FALSE	1.15549
CNAG_07599		ATPase	TRUE	-0.776947		TRUE	-1.16677
CNAG_07603		conserved hypothetical protein	TRUE	1.85043		FALSE	1.22992
CNAG_07609		ATP-dependent RNA helicase	FALSE	-0.440542		TRUE	-0.939806
CNAG_07619		ABC-2 type transporter protein	FALSE	0.483999		TRUE	2.09363
CNAG_07627		XCAP-C protein	TRUE	-1.4719		TRUE	-1.95895
CNAG_07630		rRNA primary transcript binding protein	TRUE	-0.453306		TRUE	-0.987226
CNAG_07631		conserved hypothetical protein	TRUE	-1.6398		TRUE	-1.72129
CNAG_07632		aspartate aminotransferase	TRUE	-0.457066		TRUE	-0.712958
CNAG_07633		predicted protein	TRUE	-2.87538		FALSE	-0.75061
CNAG_07635		conserved hypothetical protein	TRUE	-1.54839		TRUE	-2.78764
CNAG_07638		conserved hypothetical protein	TRUE	-3.0781		TRUE	-2.80545
CNAG_07639		lipase 2	FALSE	0.349582		TRUE	1.29948
CNAG_07644		predicted protein	TRUE	1.44099		FALSE	-1.25844
CNAG_07646		predicted protein	FALSE	0.911402		TRUE	0.781889
CNAG_07649		hypothetical protein	TRUE	-0.93434		TRUE	-1.42062
CNAG_07657		nucleolar complex protein 4	TRUE	-0.906117		TRUE	-1.13097
CNAG_07660		pyruvate dehydrogenase e1 component alpha subunit	FALSE	0.266137		TRUE	0.7453
CNAG_07662		hypothetical protein	FALSE	1.08892		TRUE	0.702054
CNAG_07665		conserved hypothetical protein	TRUE	1.49336		FALSE	1.8644
CNAG_07675		ras GTPase activator	TRUE	-0.923578		FALSE	-1.66683
CNAG_07677		conserved hypothetical protein	FALSE	5.48164		TRUE	7.39022
CNAG_07681		conserved hypothetical protein	TRUE	-1.70036		TRUE	-1.99877
CNAG_07682		conserved hypothetical protein	TRUE	-1.18038		TRUE	-1.46334
CNAG_07686		topoisomerase 1-associated factor 1	TRUE	-2.67282		TRUE	-2.40851
CNAG_07688		conserved hypothetical protein	FALSE	1.12389		TRUE	1.92801
CNAG_07690		conserved hypothetical protein	TRUE	-0.91034		TRUE	-1.19087
CNAG_07693		high-affinity methionine permease	TRUE	-2.47485		FALSE	-5.79392
CNAG_07695		gamma-aminobutyric acid transporter	TRUE	1.01963		FALSE	0.977107
CNAG_07696		conserved hypothetical protein	FALSE	-6.70278		TRUE	2.09641
CNAG_07699		zinc finger family protein	FALSE	-0.594225		TRUE	-0.847515
CNAG_07715		conserved hypothetical protein	TRUE	2.01896		FALSE	3.31785
CNAG_07735		daxx-interacting protein MSP58/p78	FALSE	-1.0543		TRUE	-1.28013
CNAG_07738		predicted protein	FALSE	0.0688695		TRUE	-2.03144
CNAG_07750		transcription factor jumonji domain-containing protein	TRUE	7.85091		TRUE	2.01033
CNAG_07751		siderophore iron transporter mirB	FALSE	-0.595259		TRUE	-0.927747
CNAG_07755		conserved hypothetical protein	FALSE	-0.101315		TRUE	0.877121
CNAG_07763		conserved hypothetical protein	FALSE	0.930462		TRUE	2.26373
CNAG_07765		bli-3 protein	FALSE	-0.161331		TRUE	1.73414
CNAG_07766		DNA polymerase lambda	FALSE	-0.460641		TRUE	-1.02021
CNAG_07769		E3 ubiquitin-protein ligase	TRUE	-0.666704		FALSE	-0.565396
CNAG_07775		conserved hypothetical protein	TRUE	1.24464		TRUE	1.62645
CNAG_07778		eukaryotic translation initiation factor 2 subunit alpha	FALSE	-0.405512		TRUE	-0.573611
CNAG_07780		farnesyltranstransferase	FALSE	0.449875		TRUE	1.7091
CNAG_07783		hypothetical protein	TRUE	8.60906		FALSE	0
CNAG_07796		uroporphyrin-III C-methyltransferase	FALSE	-0.177323		TRUE	-1.22117
CNAG_07797		conserved hypothetical protein	TRUE	-1.41864		TRUE	-1.49585
CNAG_07798		amidohydrolase 3	TRUE	-6.78803		TRUE	-6.6529
CNAG_07806		conserved hypothetical protein	FALSE	-0.386141		TRUE	-0.515741
CNAG_07813		conserved hypothetical protein	FALSE	-0.413729		TRUE	-1.38596
CNAG_07817		centromeric protein e	FALSE	-0.96311		TRUE	-1.43539
CNAG_07822		FMN adenylyltransferase	FALSE	1.83572		TRUE	1.37734
CNAG_07838		cytoplasmic protein	TRUE	0.648956		TRUE	1.32608
CNAG_07851		isocitrate dehydrogenase	TRUE	0.793461		FALSE	0.428007
CNAG_07855		midasin	FALSE	-0.759615		TRUE	-1.06586
CNAG_07856		conserved hypothetical protein	TRUE	-1.07691		TRUE	-1.37214
CNAG_07857		conserved hypothetical protein	TRUE	1.20516		FALSE	1.43331
CNAG_07859		peptidyl-prolyl cis-trans isomerase-like 2	TRUE	1.525		FALSE	0.410431
CNAG_07861		conserved hypothetical protein	FALSE	-5.29199		TRUE	7.07086
CNAG_07862		fumarate reductase	FALSE	0.314318		TRUE	1.46586
CNAG_07864		u3 small nucleolar ribonucleoprotein imp3	TRUE	-1.05317		TRUE	-0.973968
CNAG_07865		ferro-O2-oxidoreductase	FALSE	-0.421129		TRUE	-0.631581
CNAG_07866		predicted protein	TRUE	8.11291		FALSE	0.562045
CNAG_07878		nucleolar complex protein 2	TRUE	-0.905399		TRUE	-1.01049
CNAG_07883		conserved hypothetical protein	FALSE	-0.0808937		TRUE	-0.637527
CNAG_07886		conserved hypothetical protein	FALSE	1.80372		TRUE	1.71547
CNAG_07887		conserved hypothetical protein	TRUE	0.910972		FALSE	1.1906
CNAG_07903		RhoGTF	TRUE	-0.577229		FALSE	-0.374072
CNAG_07912		conserved hypothetical protein	FALSE	1.78199		TRUE	-1.09748
CNAG_07917		uracil transporter FurD	TRUE	-1.84956		TRUE	-2.29725
CNAG_07929		predicted protein	FALSE	-0.00770102		TRUE	1.57195
CNAG_07933		hypothetical protein	TRUE	-8.54573		FALSE	-1.57296
CNAG_07938		sec-like protein, putative secretion involved	TRUE	-1.37932		TRUE	-1.52402
CNAG_07939		predicted protein	TRUE	2.67418		TRUE	2.27991
CNAG_07942		cell division control protein 25	FALSE	-0.736709		TRUE	-1.2114
