# Supplementary material for: Toward an Integrated Model of Capsule Regulation in Cryptococcus neoformans
Source: PLoS Pathog. 2011 Dec 8;7(12):e1002411. doi: 10.1371/journal.ppat.1002411 (PMC3234223; doi:10.1371/journal.ppat.1002411)
Supplement: Table S6 — Genes differentially expressed in the cir1Δ mutant. Genes included are those found to be differentially expressed by RNA-Seq comparing wild type to cir1Δ mutant strains in either capsule inducing or non-inducing conditions (see Methods). (XLS) [file ppat.1002411.s007.xls]

## Sheet: Sheet1
Broad ID	Name	Description	Significant 30°C	Log2 fold change 30°C (cir1 / WT)		Significant 37°C + CO2	Log2 fold change 37°C + CO2 (cir1 / WT)
CNAG_00007		methionine-tRNA ligase	FALSE	-0.527361		TRUE	-1.26234
CNAG_00015		conserved hypothetical protein	FALSE	0.269726		TRUE	1.19832
CNAG_00036		Sec14 cytosolic factor	TRUE	0.707146		TRUE	1.08949
CNAG_00052		conserved hypothetical protein	FALSE	0.419571		TRUE	2.50228
CNAG_00065		ran-specific GTPase-activating protein 1	FALSE	-1.35489		TRUE	-1.3959
CNAG_00075		conserved hypothetical protein	FALSE	0.849884		TRUE	0.951674
CNAG_00083		conserved hypothetical protein	TRUE	-0.503026		FALSE	-0.522733
CNAG_00086		tRNA (guanine-N2-)-methyltransferase	FALSE	-0.247728		TRUE	-0.894098
CNAG_00093		conserved hypothetical protein	FALSE	0.639793		TRUE	1.10491
CNAG_00097		ITR1	FALSE	-0.647552		TRUE	-4.37892
CNAG_00099		ATP dependent DNA helicase	FALSE	-1.37839		TRUE	-1.50528
CNAG_00100		chaperone	FALSE	0.0661321		TRUE	1.86213
CNAG_00117		C-14 sterol reductase	FALSE	-0.638935		TRUE	-1.16028
CNAG_00118		conserved hypothetical protein	FALSE	-0.510098		TRUE	-4.84661
CNAG_00119		conserved hypothetical protein	FALSE	-1.43137		TRUE	-4.70115
CNAG_00126		LSDR	FALSE	-0.570153		TRUE	-1.09701
CNAG_00144		conserved hypothetical protein	FALSE	0.16738		TRUE	-3.9109
CNAG_00147		splicing factor Prp8	TRUE	-0.689664		FALSE	-0.376948
CNAG_00156		conserved hypothetical protein	TRUE	1.38617		TRUE	1.42868
CNAG_00162		alternative oxidase	TRUE	2.567		TRUE	2.10457
CNAG_00163		conserved hypothetical protein	FALSE	0.24861		TRUE	0.860707
CNAG_00164		conserved hypothetical protein	TRUE	-4.11862		TRUE	-3.0033
CNAG_00165		5'-methylthioadenosine phosphorylase	FALSE	-0.455519		TRUE	-1.07894
CNAG_00167		conserved hypothetical protein	FALSE	-0.119949		TRUE	-3.28925
CNAG_00178		MUS42	FALSE	-0.732773		TRUE	-0.522441
CNAG_00183		alternative cyclin Pcl12	FALSE	-0.721061		TRUE	-1.23309
CNAG_00192		conserved hypothetical protein	TRUE	-1.20101		FALSE	-1.03409
CNAG_00234		tRNA-dihydrouridine synthase	TRUE	-4.33575		FALSE	-4.25401
CNAG_00235		ammonium transporter MEP1	TRUE	2.64595		TRUE	1.1145
CNAG_00238		isoleucine-tRNA ligase	FALSE	-0.680725		TRUE	-0.858879
CNAG_00240		conserved hypothetical protein	FALSE	-0.955949		TRUE	-0.902102
CNAG_00255		conserved hypothetical protein	FALSE	0.159697		TRUE	-0.875322
CNAG_00257		kinesin family member 21A	TRUE	-0.586702		FALSE	-0.403664
CNAG_00269		sorbitol dehydrogenase	TRUE	1.22264		FALSE	0.782945
CNAG_00272		conserved hypothetical protein	FALSE	-0.667632		TRUE	-0.872675
CNAG_00273		conserved hypothetical protein	FALSE	-4.64078		TRUE	-5.18188
CNAG_00275		conserved hypothetical protein	TRUE	3.08979		TRUE	2.07068
CNAG_00276		conserved hypothetical protein	TRUE	1.65533		TRUE	1.44561
CNAG_00283		conserved hypothetical protein	TRUE	-0.938358		FALSE	-0.776414
CNAG_00284		efflux protein EncT	FALSE	-0.963939		TRUE	-3.46978
CNAG_00289		conserved hypothetical protein	FALSE	-0.653727		TRUE	-4.61834
CNAG_00290		aminopeptidase	FALSE	-0.774669		TRUE	-1.02508
CNAG_00293		ras-like protein	FALSE	-0.529115		TRUE	-0.807864
CNAG_00302		conserved hypothetical protein	TRUE	-1.05315		TRUE	-1.19493
CNAG_00305		chaperone activator	FALSE	-0.549194		TRUE	0.710597
CNAG_00306		conserved hypothetical protein	TRUE	6.40468		FALSE	3.25406
CNAG_00311		3-hydroxyisobutyryl-CoA hydrolase	TRUE	-1.25947		TRUE	-1.3477
CNAG_00315		HHE domain-containing protein	FALSE	0.115989		TRUE	1.22383
CNAG_00331		anon-23da protein	TRUE	5.64381		TRUE	1.31838
CNAG_00343		hst3 protein	FALSE	-3.44338		TRUE	-3.45634
CNAG_00344		conserved hypothetical protein	TRUE	-3.72767		FALSE	-0.0465753
CNAG_00349		conserved hypothetical protein	TRUE	3.14517		TRUE	3.36269
CNAG_00352		conserved hypothetical protein	FALSE	0.514063		TRUE	1.00993
CNAG_00359		conserved hypothetical protein	FALSE	-0.345506		TRUE	-1.46709
CNAG_00360		nuclear protein SNF4	FALSE	0.45039		TRUE	1.38699
CNAG_00361		Hob1p	FALSE	-0.600252		TRUE	-0.944247
CNAG_00372		nuclear protein localization	FALSE	-0.670701		TRUE	-0.856587
CNAG_00373		glucan 1,3-beta-glucosidase	TRUE	-1.58926		TRUE	-5.3172
CNAG_00374		conserved hypothetical protein	TRUE	0.816983		TRUE	1.09518
CNAG_00394		diphthamide biosynthesis protein 3	FALSE	1.02188		TRUE	0.694415
CNAG_00400		conserved hypothetical protein	FALSE	1.09256		TRUE	1.50827
CNAG_00405		STE/STE20/YSK protein kinase	FALSE	-0.831095		TRUE	-3.34916
CNAG_00406		conserved hypothetical protein	FALSE	-3.29335		TRUE	-3.37913
CNAG_00420		conserved hypothetical protein	FALSE	-0.667578		TRUE	-1.03965
CNAG_00422		conserved hypothetical protein	TRUE	-1.20723		FALSE	-3.89589
CNAG_00438		conserved hypothetical protein	FALSE	0.44314		TRUE	0.920985
CNAG_00439		conserved hypothetical protein	TRUE	-0.881021		TRUE	-0.782734
CNAG_00445		HMG1	TRUE	1.12066		FALSE	1.47373
CNAG_00451		cytoplasmic protein	TRUE	2.32173		TRUE	1.69843
CNAG_00453		mitochondrial protein	TRUE	1.89755		FALSE	1.32302
CNAG_00456		conserved hypothetical protein	TRUE	1.16787		FALSE	0.136138
CNAG_00458		conserved hypothetical protein	FALSE	-0.123115		TRUE	-0.756752
CNAG_00462		oxidoreductase	FALSE	0.0244391		TRUE	0.533642
CNAG_00464		pre-mRNA-splicing factor RSE1	TRUE	-0.741678		TRUE	-1.10557
CNAG_00465		conserved hypothetical protein	FALSE	0.509745		TRUE	0.874352
CNAG_00468		conserved hypothetical protein	FALSE	-0.21738		TRUE	-0.463488
CNAG_00469		endoplasmic reticulum protein	FALSE	-1.13573		TRUE	-4.23894
CNAG_00474		conserved hypothetical protein	FALSE	2.60395		TRUE	2.44329
CNAG_00491		conserved hypothetical protein	FALSE	0.978537		TRUE	0.876178
CNAG_00499		carnitine/acyl carnitine carrier	FALSE	-0.811011		TRUE	-3.81663
CNAG_00503		conserved hypothetical protein	FALSE	0.647607		TRUE	0.86691
CNAG_00506		conserved hypothetical protein	FALSE	-3.58886		TRUE	-3.87775
CNAG_00512		mitochondrial carrier protein	FALSE	-0.471766		TRUE	-0.915703
CNAG_00526		conserved hypothetical protein	TRUE	1.27056		FALSE	0.989195
CNAG_00527		translation initiation factor eIF-2B epsilon subunit	FALSE	-0.142534		TRUE	-0.40698
CNAG_00539		membrane transport protein	TRUE	1.67066		TRUE	1.63063
CNAG_00540		pantothenate transporter	FALSE	0.343642		TRUE	3.83911
CNAG_00541		dimethylaniline monooxygenase	FALSE	-0.50502		TRUE	1.89627
CNAG_00542		conserved hypothetical protein	FALSE	-0.0029139		TRUE	3.06289
CNAG_00547		conserved hypothetical protein	TRUE	-0.660565		FALSE	-0.67205
CNAG_00551		polynucleotide adenylyltransferase	FALSE	-0.593539		TRUE	-0.820686
CNAG_00563		conserved hypothetical protein	FALSE	0.99943		TRUE	1.06233
CNAG_00564		conserved hypothetical protein	FALSE	-0.214198		TRUE	-3.72493
CNAG_00572		general RNA polymerase II transcription factor	FALSE	0.456144		TRUE	0.796043
CNAG_00586		conserved hypothetical protein	FALSE	1.51872		TRUE	6.66331
CNAG_00587		conserved hypothetical protein	TRUE	4.84533		TRUE	8.30574
CNAG_00588		conserved hypothetical protein	FALSE	1.94845		TRUE	4.12533
CNAG_00596		Utr2p	TRUE	1.6139		TRUE	2.55536
CNAG_00598		nicotinamide mononucleotide permease	TRUE	-0.638835		FALSE	-1.51245
CNAG_00600	CAP60	capsular associated protein	FALSE	-1.04911		TRUE	-1.03378
CNAG_00601		glycosyl hydrolase	FALSE	-2.01468		TRUE	-4.68454
CNAG_00605		cytoplasmic protein	TRUE	-1.1066		FALSE	-1.11131
CNAG_00613		cytosine deaminase	FALSE	0.259158		TRUE	-3.83933
CNAG_00614		conserved hypothetical protein	FALSE	0.621301		TRUE	1.2066
CNAG_00625		ARF guanyl-nucleotide exchange factor	TRUE	-0.618856		FALSE	-0.283046
CNAG_00635		cytoplasmic protein	TRUE	-0.888854		TRUE	-1.12488
CNAG_00637		cystathionine beta-synthase	TRUE	0.841033		TRUE	1.2734
CNAG_00638		GTPase	FALSE	0.567862		TRUE	1.03566
CNAG_00639		conserved hypothetical protein	FALSE	2.0968		TRUE	6.37657
CNAG_00648		esterase/lipase	FALSE	0.606857		TRUE	0.96205
CNAG_00651		ATP-binding cassette transporter	TRUE	-3.97784		FALSE	0.593138
CNAG_00652		conserved hypothetical protein	FALSE	1.13096		TRUE	1.40683
CNAG_00654		conserved hypothetical protein	TRUE	4.57184		TRUE	4.7894
CNAG_00661		conserved hypothetical protein	FALSE	-3.31903		TRUE	-3.80531
CNAG_00662		dienelactone hydrolase family protein	TRUE	0.884205		TRUE	0.90916
CNAG_00663		conserved hypothetical protein	TRUE	1.10624		TRUE	1.48168
CNAG_00667		conserved hypothetical protein	FALSE	-1.23641		TRUE	-0.608438
CNAG_00680		conserved hypothetical protein	FALSE	-0.864803		TRUE	-4.70186
CNAG_00681		conserved hypothetical protein	TRUE	-1.27196		TRUE	-4.08381
CNAG_00682		kinesin	TRUE	-0.594283		FALSE	-0.479303
CNAG_00687		conserved hypothetical protein	TRUE	-1.07578		FALSE	-3.87566
CNAG_00688		conserved hypothetical protein	FALSE	-0.242884		TRUE	-1.14773
CNAG_00691		conserved hypothetical protein	FALSE	0.658147		TRUE	0.81094
CNAG_00692		FAD dependent oxidoreductase	TRUE	0.843549		TRUE	0.998797
CNAG_00702		conserved hypothetical protein	FALSE	-0.668871		TRUE	-1.22637
CNAG_00710		glutamine synthetase	TRUE	1.46551		FALSE	0.542343
CNAG_00718		chromatin assembly complex protein	FALSE	-3.78122		TRUE	-4.05018
CNAG_00721	CAP59	capsular associated protein	FALSE	-0.736661		TRUE	-0.896334
CNAG_00722		ribosomal protein L27	TRUE	0.501341		FALSE	-0.114581
CNAG_00732		conserved hypothetical protein	FALSE	0.657293		TRUE	0.917418
CNAG_00734		dihydroorotase	FALSE	-0.327276		TRUE	-0.607581
CNAG_00735		succinate-semialdehyde dehydrogenase	TRUE	2.66857		TRUE	2.65956
CNAG_00742		serine C-palmitoyltransferase	FALSE	-0.701874		TRUE	-0.740755
CNAG_00745		other/HAL protein kinase	FALSE	0.412143		TRUE	1.0873
CNAG_00746	CAS35	CAS35p	FALSE	-0.717535		TRUE	-1.10769
CNAG_00755		conserved hypothetical protein	FALSE	-1.19755		TRUE	-3.91991
CNAG_00765		conserved hypothetical protein	FALSE	-0.118642		TRUE	0.962768
CNAG_00768		conserved hypothetical protein	FALSE	0.231126		TRUE	1.01294
CNAG_00769	PBS2	STE/STE7 protein kinase	FALSE	1.02259		TRUE	0.769902
CNAG_00770		DNA mismatch repair protein MSH2	FALSE	-0.909152		TRUE	-0.904033
CNAG_00780		conserved hypothetical protein	TRUE	-1.4237		TRUE	-3.96608
CNAG_00786		conserved hypothetical protein	FALSE	-0.0235658		TRUE	-1.55044
CNAG_00802		calcineurin-binding protein	FALSE	1.86341		TRUE	2.14631
CNAG_00804		Gtr1/RagA G protein Gtr1	FALSE	0.888424		TRUE	0.988748
CNAG_00808		myosin regulatory light chain cdc4	FALSE	-0.327768		TRUE	-1.58239
CNAG_00812		conserved hypothetical protein	FALSE	-0.932917		TRUE	-1.17728
CNAG_00815		siderochrome-iron uptake transporter	TRUE	1.93518		TRUE	1.20562
CNAG_00816		microtubule binding protein	FALSE	0.470267		TRUE	1.00542
CNAG_00817		conserved hypothetical protein	FALSE	-2.72708		TRUE	-3.5575
CNAG_00818		AGD15	TRUE	-0.873789		FALSE	-0.742728
CNAG_00820		prephenate dehydratase	FALSE	-0.241991		TRUE	-0.556478
CNAG_00831		nucleoside-diphosphate-sugar epimerases	FALSE	-0.90783		TRUE	-1.38471
CNAG_00837		conserved hypothetical protein	FALSE	-3.68071		TRUE	-1.07104
CNAG_00840		conserved hypothetical protein	TRUE	3.88307		FALSE	-1.92889
CNAG_00844		conserved hypothetical protein	TRUE	9.28882		TRUE	8.88719
CNAG_00862		conserved hypothetical protein	FALSE	-3.65236		TRUE	-4.66062
CNAG_00866		transketolase	FALSE	0.533666		TRUE	0.997569
CNAG_00869		ATP-binding cassette transporter	TRUE	1.79648		TRUE	1.98807
CNAG_00874		tRNA (cytosine-5-)-methyltransferase	FALSE	-0.478901		TRUE	-0.888405
CNAG_00875		GTPase	FALSE	0.292675		TRUE	0.832355
CNAG_00876		ferric-chelate reductase	TRUE	-2.08635		TRUE	-1.52167
CNAG_00890		conserved hypothetical protein	FALSE	-0.888925		TRUE	-1.40068
CNAG_00895		zinc ion transporter	TRUE	3.35236		TRUE	2.55341
CNAG_00904		aflatoxin efflux pump AFLT	FALSE	1.81203		TRUE	1.64076
CNAG_00905		MFS transporter	FALSE	0.86608		TRUE	1.26903
CNAG_00933		conserved hypothetical protein	FALSE	-0.0293808		TRUE	-1.02435
CNAG_00936		lipid particle protein	FALSE	2.44756		TRUE	1.67752
CNAG_00940		mitotic control protein dis3	FALSE	-0.59231		TRUE	-0.762959
CNAG_00966		aromatic-L-amino-acid decarboxylase	FALSE	-0.0286032		TRUE	-0.396234
CNAG_00968		conserved hypothetical protein	FALSE	-3.0589		TRUE	-4.10274
CNAG_00972		conserved hypothetical protein	TRUE	0.874485		FALSE	1.04435
CNAG_00973		conserved hypothetical protein	TRUE	-1.31702		FALSE	-4.13629
CNAG_00979		copper uptake transporter	FALSE	-1.16943		TRUE	-1.1557
CNAG_00988		importin beta-1 subunit	FALSE	-0.412031		TRUE	-0.885959
CNAG_00991		flap endonuclease	FALSE	-0.691747		TRUE	-4.78231
CNAG_00996		O-mannosyltransferase	FALSE	-0.296267		TRUE	-1.07652
CNAG_00999		conserved hypothetical protein	TRUE	0.997679		TRUE	1.39368
CNAG_01000		nucleoporin Nup157/170	TRUE	-0.787435		TRUE	-0.847342
CNAG_01003		electron transporter	FALSE	-0.574019		TRUE	-0.685165
CNAG_01007		C2 domain-containing protein	FALSE	0.610797		TRUE	1.25295
CNAG_01008		cDNA sequence	TRUE	-4.67794		FALSE	-3.97714
CNAG_01020		conserved hypothetical protein	FALSE	-0.438317		TRUE	-0.9042
CNAG_01023		nuclear cohesin complex protein	TRUE	-1.12459		TRUE	-1.12547
CNAG_01045		conserved hypothetical protein	FALSE	-0.19123		TRUE	-0.806467
CNAG_01048		conserved hypothetical protein	FALSE	0.353207		TRUE	-0.970917
CNAG_01051		dynactin	TRUE	-1.91266		TRUE	-3.89751
CNAG_01053		conserved hypothetical protein	FALSE	-0.48284		TRUE	-0.566409
CNAG_01055		phospholipid transporter	TRUE	1.97257		TRUE	0.798432
CNAG_01073		conserved hypothetical protein	TRUE	0.86814		FALSE	0.409619
CNAG_01074		neutral amino acid transporter	FALSE	3.26544		TRUE	4.87739
CNAG_01075		methylmalonate-semialdehyde dehydrogenase	TRUE	8.43565		TRUE	8.52967
CNAG_01076		4-aminobutyrate transaminase	TRUE	4.90503		TRUE	8.36433
CNAG_01078		aldehyde dehydrogenase	TRUE	4.38745		FALSE	4.49023
CNAG_01079		HpcH/HpaI aldolase/citrate lyase family protein	TRUE	5.23103		FALSE	3.54633
CNAG_01080		hydroxyacid oxidase	TRUE	0.946705		FALSE	-0.0327462
CNAG_01081		conserved hypothetical protein	TRUE	1.31546		TRUE	2.03426
CNAG_01088		conserved hypothetical protein	TRUE	-0.962245		TRUE	-1.06264
CNAG_01091		116 kda u5 small nuclear ribonucleoprotein component	TRUE	-0.6356		TRUE	-1.05397
CNAG_01094		pre-mRNA-splicing factor CWC25	TRUE	0.82776		FALSE	0.703763
CNAG_01104		conserved hypothetical protein	FALSE	-0.0836641		TRUE	-0.542568
CNAG_01106	VPH1	vacuolar (H+)-ATPase subunit	FALSE	-0.481936		TRUE	-1.02747
CNAG_01107		transferase	FALSE	-0.59529		TRUE	-1.21123
CNAG_01108		allantoicase	FALSE	1.11262		TRUE	1.44717
CNAG_01119		peptide transporter	TRUE	-2.6376		TRUE	-1.67599
CNAG_01121		conserved hypothetical protein	FALSE	1.2456		TRUE	2.53436
CNAG_01123		DRAP deaminase	FALSE	-0.5718		TRUE	-0.749718
CNAG_01126		guanine nucleotide exchange protein for ADP-robosylation factor	TRUE	-0.977134		FALSE	-0.839142
CNAG_01127		conserved hypothetical protein	FALSE	-0.232183		TRUE	-1.48109
CNAG_01134		conserved hypothetical protein	FALSE	-0.182508		TRUE	-3.24057
CNAG_01138		cytochrome c peroxidase	TRUE	5.87401		TRUE	4.71731
CNAG_01140		ATP-dependent RNA helicase DRS1	FALSE	0.187087		TRUE	-0.50201
CNAG_01143		conserved hypothetical protein	FALSE	-1.13486		TRUE	-2.01453
CNAG_01146		pre-rRNA processing protein Utp22	FALSE	-0.105272		TRUE	-0.659872
CNAG_01149		conserved hypothetical protein	TRUE	-1.78092		TRUE	-1.5703
CNAG_01151		conserved hypothetical protein	TRUE	-1.23028		FALSE	-0.524562
CNAG_01153		40s ribosomal protein s13	FALSE	-0.183756		TRUE	-0.823614
CNAG_01165		D-erythro-sphingosine kinase	FALSE	-2.83947		TRUE	-3.6633
CNAG_01167		chromosome associated protein	FALSE	-0.636979		TRUE	-1.08167
CNAG_01168		centromere/microtubule binding protein cbf5	FALSE	-0.371907		TRUE	-1.00293
CNAG_01172	PBX1	conserved hypothetical protein	TRUE	-1.09607		TRUE	-4.6713
CNAG_01183		conserved hypothetical protein	FALSE	-1.33292		TRUE	-1.20855
CNAG_01185		hsp70-like protein	FALSE	0.331118		TRUE	1.28779
CNAG_01189		RNA polymerase I largest subunit	FALSE	-0.423223		TRUE	-0.783218
CNAG_01214		alpha-1,6-mannosyltransferase	FALSE	0.468843		TRUE	1.05835
CNAG_01220		mitochondrial FAD-linked sulfhydryl oxidase ERV1	TRUE	0.671234		FALSE	0.481957
CNAG_01221		prenyltransferase	FALSE	0.404701		TRUE	0.700517
CNAG_01234		spore wall assembly-related protein	FALSE	0.360615		TRUE	0.579408
CNAG_01242		conserved hypothetical protein	TRUE	3.81027		TRUE	2.8579
CNAG_01248		Vac14 protein	TRUE	-0.622452		FALSE	-0.798415
CNAG_01251		ubiquitin fusion degradation protein 4	TRUE	-0.632767		FALSE	-0.115592
CNAG_01255		conserved hypothetical protein	FALSE	-0.451937		TRUE	-0.969344
CNAG_01263		vacuolar transporter chaperone 4	FALSE	-0.494184		TRUE	-1.40527
CNAG_01270		conserved hypothetical protein	FALSE	-0.645186		TRUE	-0.546236
CNAG_01273		zinc-finger protein GIS2	FALSE	-0.00140004		TRUE	-1.08525
CNAG_01274		coatomer subunit gamma	TRUE	-0.999166		TRUE	-1.26834
CNAG_01282		conserved hypothetical protein	TRUE	-0.725228		FALSE	-0.703873
CNAG_01283	CXT2	CAP5p	TRUE	-0.411256		FALSE	-0.316566
CNAG_01289		conserved hypothetical protein	FALSE	-0.690958		TRUE	-4.93506
CNAG_01293		conserved hypothetical protein	TRUE	-1.11205		FALSE	-1.03984
CNAG_01306		chromodomain-helicase-DNA-binding protein 3	TRUE	-0.709193		FALSE	-0.719829
CNAG_01309		small monomeric GTPase	FALSE	0.00750885		TRUE	-0.579876
CNAG_01310		nucleolar protein	FALSE	-0.409744		TRUE	-0.832763
CNAG_01316		conserved hypothetical protein	TRUE	-1.13415		TRUE	-4.69835
CNAG_01324		conserved hypothetical protein	FALSE	-4.43726		TRUE	-3.60544
CNAG_01330		conserved hypothetical protein	FALSE	-0.353416		TRUE	-0.786829
CNAG_01331		conserved hypothetical protein	TRUE	2.57901		TRUE	2.41679
CNAG_01333		other/Haspin protein kinase	FALSE	-0.5379		TRUE	-0.919213
CNAG_01335		conserved hypothetical protein	TRUE	-4.66969		TRUE	-4.47598
CNAG_01339		cytoplasmic protein	FALSE	-0.849507		TRUE	-1.01062
CNAG_01364		guanylate kinase	FALSE	-0.408119		TRUE	-0.946442
CNAG_01370		conserved hypothetical protein	FALSE	2.32126		TRUE	-3.57893
CNAG_01372		conserved hypothetical protein	FALSE	-1.06051		TRUE	-3.63313
CNAG_01375		conserved hypothetical protein	TRUE	0.820282		TRUE	0.798072
CNAG_01377		PAB-dependent poly(A)-specific ribonuclease subunit PAN2	TRUE	-0.64811		TRUE	-1.05416
CNAG_01387		conserved hypothetical protein	FALSE	0.782066		TRUE	1.5102
CNAG_01395		ribose-5-phosphate isomerase	TRUE	-0.870259		TRUE	-1.36121
CNAG_01406		conserved hypothetical protein	FALSE	-0.336516		TRUE	-0.876599
CNAG_01414		ARCN1 protein	FALSE	-0.45604		TRUE	-0.577436
CNAG_01416		DUF431 domain-containing protein	FALSE	-0.820019		TRUE	-0.889077
CNAG_01421		conserved hypothetical protein	TRUE	-0.766201		TRUE	-0.740427
CNAG_01438		transcription factor	FALSE	-1.12033		TRUE	-4.47631
CNAG_01439		U4/U6 small nuclear ribonucleoprotein Prp4	FALSE	-0.74453		TRUE	-0.530927
CNAG_01441		conserved hypothetical protein	FALSE	1.96467		TRUE	-4.05737
CNAG_01451		predicted protein	TRUE	-0.78109		FALSE	-0.132259
CNAG_01454		STE12	TRUE	-0.439923		TRUE	-0.826329
CNAG_01463		conserved hypothetical protein	FALSE	1.08312		TRUE	0.975636
CNAG_01466		conserved hypothetical protein	FALSE	0.434918		TRUE	1.3271
CNAG_01474		conserved hypothetical protein	FALSE	-2.69704		TRUE	-4.01903
CNAG_01475		sphingolipid C9-methyltransferase	FALSE	-0.729757		TRUE	-0.833105
CNAG_01476		conserved hypothetical protein	FALSE	-0.857319		TRUE	-0.703018
CNAG_01479		conserved hypothetical protein	FALSE	0.826656		TRUE	1.92926
CNAG_01490		conserved hypothetical protein	TRUE	3.05922		TRUE	2.52222
CNAG_01493		conserved hypothetical protein	FALSE	1.74277		TRUE	2.80636
CNAG_01495		conserved hypothetical protein	FALSE	-1.30119		TRUE	-4.69943
CNAG_01498		arylsulfatase	TRUE	-1.76585		FALSE	-0.549872
CNAG_01499		conserved hypothetical protein	TRUE	-1.30149		FALSE	1.89726
CNAG_01504		conserved hypothetical protein	FALSE	0.419944		TRUE	1.04924
CNAG_01508		conserved hypothetical protein	FALSE	-0.332991		TRUE	-0.343064
CNAG_01520		protein-arginine N-methyltransferase	FALSE	0.109413		TRUE	-0.942053
CNAG_01522		phenylalanyl-tRNA synthetase	TRUE	0.762092		FALSE	0.372563
CNAG_01523	HOG1	CMGC/MAPK protein kinase	TRUE	-0.985742		FALSE	-1.10717
CNAG_01524		conserved hypothetical protein	FALSE	0.911939		TRUE	1.3373
CNAG_01526		conserved hypothetical protein	FALSE	0.733463		TRUE	1.65808
CNAG_01529		conserved hypothetical protein	TRUE	2.0293		FALSE	1.20611
CNAG_01531		ATP-dependent DNA helicase pcra	FALSE	-2.88143		TRUE	-3.53548
CNAG_01536		nonmuscle myosin heavy chain b	TRUE	-0.816376		TRUE	-1.01552
CNAG_01539		inositol-3-phosphate synthase	TRUE	1.08521		FALSE	0.475475
CNAG_01540		dehydrogenase	FALSE	-3.95734		TRUE	-4.1139
CNAG_01542		taurine catabolism dioxygenase TauD	FALSE	0.760679		TRUE	1.15114
CNAG_01544		histidyl-tRNA synthetase	FALSE	0.168423		TRUE	-0.407865
CNAG_01545		conserved hypothetical protein	TRUE	0.653831		TRUE	0.91759
CNAG_01547		WD-repeat protein	FALSE	-0.677974		TRUE	-0.925441
CNAG_01556		cytoplasmic protein	FALSE	0.502275		TRUE	0.934036
CNAG_01562		conserved hypothetical protein	FALSE	-2.33371		TRUE	-2.73224
CNAG_01563		histone deacetylase clr3	FALSE	-0.123286		TRUE	-0.645572
CNAG_01564		RNA-binding protein	FALSE	0.248786		TRUE	-0.495068
CNAG_01573		conserved hypothetical protein	TRUE	-1.34367		FALSE	-4.82364
CNAG_01575		ATP-binding cassette transporter	FALSE	-0.423805		TRUE	-0.556849
CNAG_01577		glutamate dehydrogenase	TRUE	2.29215		FALSE	-0.109106
CNAG_01578		conserved hypothetical protein	TRUE	0.76158		FALSE	0.318174
CNAG_01579		vacuolar membrane-associated protein IML1	TRUE	-0.844904		TRUE	-0.988932
CNAG_01591		conserved hypothetical protein	FALSE	-0.63251		TRUE	-0.620379
CNAG_01594		glycine dehydrogenase	FALSE	1.16513		TRUE	0.937979
CNAG_01600		glutamate-rich WD repeat containing 1	TRUE	3.2127		FALSE	0.111976
CNAG_01601		lipase	TRUE	1.86214		TRUE	1.87923
CNAG_01604		haloacid dehalogenase-like hydrolase domain-containing protein 2	TRUE	2.21157		TRUE	2.72203
CNAG_01612		CAMK/CAMKL/SNRK protein kinase	FALSE	-0.238921		TRUE	-1.82717
CNAG_01621		conserved hypothetical protein	TRUE	1.25088		FALSE	1.03982
CNAG_01624		conserved hypothetical protein	TRUE	-0.543302		TRUE	-4.85931
CNAG_01627		amino oxidase	FALSE	-0.192441		TRUE	-3.69901
CNAG_01639		elongation factor g 1	FALSE	-0.238886		TRUE	-0.970364
CNAG_01641		DNA-directed DNA polymerase	FALSE	-0.4467		TRUE	-0.64264
CNAG_01643		predicted protein	FALSE	-4.48063		TRUE	-5.54335
CNAG_01653		cytokine inducing-glycoprotein	TRUE	13.1065		TRUE	12.1725
CNAG_01654	CAS34	Cas34p	FALSE	-0.241661		TRUE	-0.614312
CNAG_01656		conserved hypothetical protein	TRUE	-4.98762		FALSE	-5.56477
CNAG_01657		fumarate hydratase	FALSE	-0.873846		TRUE	-1.91421
CNAG_01660		eukaryotic initiation factor	FALSE	-1.00429		TRUE	-0.767177
CNAG_01664		CMGC/CDK/CDC2 protein kinase	TRUE	-1.25453		TRUE	-5.19504
CNAG_01673		conserved hypothetical protein	TRUE	-0.674588		TRUE	-0.673381
CNAG_01675		tagatose-bisphosphate aldolase	FALSE	0.74199		TRUE	0.889037
CNAG_01681		cytosine permease	TRUE	1.49563		FALSE	0.475286
CNAG_01690		MFS transporter	FALSE	1.39041		TRUE	1.40467
CNAG_01696		DNAj protein	FALSE	0.615845		TRUE	1.29307
CNAG_01702		integral membrane protein	TRUE	1.54088		TRUE	3.92873
CNAG_01714		sulfonate dioxygenase	FALSE	0.902999		TRUE	3.47195
CNAG_01722		vacuolar protein sorting-associated protein vps13	TRUE	-0.642229		FALSE	-0.44806
CNAG_01723		conserved hypothetical protein	TRUE	-0.429256		FALSE	-0.265824
CNAG_01726		transcriptional elongation regulator	TRUE	-1.14584		TRUE	-1.14202
CNAG_01730		STE/STE7/MEK1 protein kinase	FALSE	-1.45534		TRUE	-4.17172
CNAG_01731		conserved hypothetical protein	FALSE	-0.589008		TRUE	-1.21556
CNAG_01738		conserved hypothetical protein	TRUE	1.7081		FALSE	1.01702
CNAG_01740		septin	FALSE	-0.981422		TRUE	-1.40055
CNAG_01742		water channel	FALSE	-1.48698		TRUE	-1.73487
CNAG_01746		RING finger protein	FALSE	1.0449		TRUE	0.947368
CNAG_01750		chaperone	FALSE	-0.69923		TRUE	1.43782
CNAG_01769		mitochondrial inner membrane protein	FALSE	-0.779709		TRUE	-4.02013
CNAG_01789		conserved hypothetical protein	TRUE	-0.584012		FALSE	-0.579663
CNAG_01794		2-hydroxyacid dehydrogenase	TRUE	-4.66633		FALSE	-3.77594
CNAG_01814		conserved hypothetical protein	FALSE	-0.428435		TRUE	-4.32671
CNAG_01819		ribosomal protein L1	FALSE	-0.744054		TRUE	-1.12021
CNAG_01821		conserved hypothetical protein	FALSE	1.11201		TRUE	1.95186
CNAG_01824		transmembrane protein	FALSE	-0.4173		TRUE	-0.837962
CNAG_01833		cap binding protein	FALSE	-0.744388		TRUE	-0.916926
CNAG_01844		tetracycline efflux protein	FALSE	-0.502007		TRUE	-0.696373
CNAG_01855		conserved hypothetical protein	TRUE	0.762548		FALSE	0.506387
CNAG_01865		conserved hypothetical protein	FALSE	0.597651		TRUE	1.13899
CNAG_01879		carboxypeptidase Y	FALSE	-0.661028		TRUE	-0.93135
CNAG_01881		grpe protein	FALSE	-0.300637		TRUE	-0.583391
CNAG_01891		RAD57 protein	TRUE	-3.84161		FALSE	-3.51896
CNAG_01894		aspartyl-tRNA synthetase 2	FALSE	-0.212721		TRUE	-0.496353
CNAG_01900		conserved hypothetical protein	FALSE	0.0463634		TRUE	-0.787817
CNAG_01904		vacuolar amino acid transporter 5	FALSE	0.799658		TRUE	0.646308
CNAG_01908		uroporphyrinogen-III synthase	FALSE	0.791293		TRUE	1.08807
CNAG_01914		mitochondrial protein	FALSE	-0.235826		TRUE	-0.693617
CNAG_01915		ribonucleotide reductase subunit	FALSE	-1.33099		TRUE	-1.66886
CNAG_01916		DNA mismatch repair protein msh6	FALSE	-1.22448		TRUE	-1.6497
CNAG_01920		polyubiquitin	FALSE	0.655926		TRUE	1.07042
CNAG_01925		conserved hypothetical protein	FALSE	0.907775		TRUE	0.557254
CNAG_01942		hypothetical protein	FALSE	0.814715		TRUE	1.75001
CNAG_01949		L-iditol 2-dehydrogenase	TRUE	2.3798		TRUE	2.64141
CNAG_01952		aryl-alcohol dehydrogenase	TRUE	1.97271		TRUE	2.77193
CNAG_01953		conserved hypothetical protein	FALSE	1.94686		TRUE	4.89279
CNAG_01957		endopeptidase	TRUE	-0.892947		FALSE	-0.502027
CNAG_01958		het-c2 protein	TRUE	-0.988586		TRUE	-1.78246
CNAG_01961		MSP domain-containing protein	FALSE	-0.606243		TRUE	-0.677293
CNAG_01964		oligopeptide transporter	FALSE	0.32593		TRUE	3.48152
CNAG_01965		conserved hypothetical protein	TRUE	2.14983		TRUE	3.12102
CNAG_01973		C2H2 zinc finger protein Zas1A	FALSE	-0.515833		TRUE	-0.496907
CNAG_01982		conserved hypothetical protein	TRUE	0.941935		FALSE	1.28032
CNAG_01988		bacteriophytochrome histidine kinase	TRUE	-0.929306		FALSE	-0.474312
CNAG_01993		conserved hypothetical protein	TRUE	2.6467		TRUE	1.57636
CNAG_01995		conserved hypothetical protein	TRUE	2.85756		TRUE	2.39858
CNAG_01996		conserved hypothetical protein	TRUE	-5.37598		FALSE	-1.47254
CNAG_02000		short-chain dehydrogenase	FALSE	0.871148		TRUE	0.863014
CNAG_02004		OTU domain-containing protein 6B	FALSE	0.821538		TRUE	1.39464
CNAG_02005		conserved hypothetical protein	TRUE	5.02469		TRUE	8.98994
CNAG_02006		deamidase	FALSE	0.17842		TRUE	1.48068
CNAG_02011		PQQ enzyme repeat	TRUE	-0.68979		FALSE	1.44781
CNAG_02020		SWR1-complex protein 4	FALSE	-0.312405		TRUE	-0.599752
CNAG_02025		conserved hypothetical protein	FALSE	-0.0963419		TRUE	-0.273839
CNAG_02032		nucear export factor	TRUE	-0.709212		TRUE	-0.411923
CNAG_02034		conserved hypothetical protein	TRUE	0.792814		FALSE	0.0460299
CNAG_02036		CAS4p	FALSE	0.136469		TRUE	-0.803703
CNAG_02044		conserved hypothetical protein	FALSE	-0.446239		TRUE	-1.46585
CNAG_02049		proline dehydrogenase	TRUE	3.10998		TRUE	3.84439
CNAG_02057		conserved hypothetical protein	FALSE	-0.520542		TRUE	-0.951121
CNAG_02069		conserved hypothetical protein	FALSE	0.0537468		TRUE	1.37164
CNAG_02070		conserved hypothetical protein	FALSE	1.77704		TRUE	2.47747
CNAG_02071		conserved hypothetical protein	FALSE	-0.707114		TRUE	-0.823346
CNAG_02074		mitochondrial processing peptidase	FALSE	-0.0878666		TRUE	-0.530446
CNAG_02076		leukotriene-A4 hydrolase	FALSE	-1.50423		TRUE	-4.55964
CNAG_02083		siderochrome-iron transporter	TRUE	5.94019		TRUE	4.34901
CNAG_02084		farnesyl pyrophosphate synthetase	TRUE	-1.14066		TRUE	-1.34252
CNAG_02088		conserved hypothetical protein	FALSE	-0.348727		TRUE	-0.952074
CNAG_02093		conserved hypothetical protein	FALSE	0.196043		TRUE	1.2369
CNAG_02095		cyclin	TRUE	-1.24094		TRUE	-0.456073
CNAG_02102		conserved hypothetical protein	FALSE	-0.404335		TRUE	0.700179
CNAG_02104		phosphatidylinositol transporter	TRUE	2.90903		TRUE	2.33706
CNAG_02105		conserved hypothetical protein	TRUE	-1.44505		TRUE	-8.51071
CNAG_02106		intermembrane space import and assembly protein 40	FALSE	-0.690342		TRUE	-1.1389
CNAG_02107		conserved hypothetical protein	FALSE	1.06156		TRUE	1.75951
CNAG_02114		conserved hypothetical protein	TRUE	0.32986		FALSE	0.769007
CNAG_02120		mitochondrial protein	TRUE	1.45865		TRUE	1.50598
CNAG_02122		mitochondrial protein	FALSE	1.19921		TRUE	1.3497
CNAG_02123		methionyl-tRNA formyltransferase	FALSE	0.379074		TRUE	0.639585
CNAG_02128		conserved hypothetical protein	FALSE	-0.209969		TRUE	-0.774127
CNAG_02131		iron sulfur assembly protein 1	FALSE	0.116196		TRUE	0.636925
CNAG_02134		Smarcc1 protein	FALSE	-0.218843		TRUE	-0.482122
CNAG_02138	CAS4	DNA replication helicase dna2	TRUE	-1.15954		TRUE	-1.52242
CNAG_02143		conserved hypothetical protein	FALSE	-2.16814		TRUE	1.10439
CNAG_02153	TUP1	general transcriptional repressor	FALSE	-0.513924		TRUE	-0.721656
CNAG_02154		cell division control protein 16	FALSE	-0.788869		TRUE	-1.32715
CNAG_02156		conserved hypothetical protein	FALSE	0.867429		TRUE	1.61093
CNAG_02161		cortical actin cytoskeleton protein asp1	FALSE	-0.850692		TRUE	-1.13496
CNAG_02170		conserved hypothetical protein	FALSE	2.77394		TRUE	3.72154
CNAG_02172		ubiquitin-protein ligase	TRUE	-0.950174		FALSE	-0.650608
CNAG_02181		dihydrokaempferol 4-reductase	TRUE	-1.16587		TRUE	-1.22311
CNAG_02195		replication control protein 1	FALSE	-0.883745		TRUE	-3.98963
CNAG_02196		septin	TRUE	-2.0323		TRUE	-4.75751
CNAG_02197		conserved hypothetical protein	FALSE	-0.971832		TRUE	-0.82804
CNAG_02199		conserved hypothetical protein	FALSE	-4.15276		TRUE	-4.08451
CNAG_02208		ribonucleoside-diphosphate reductase large chain	TRUE	-2.12249		TRUE	-2.05515
CNAG_02209		small nuclear ribonucleoprotein	FALSE	-0.253879		TRUE	-0.777612
CNAG_02214		ubiquitin conjugating enzyme	TRUE	1.38376		TRUE	1.50395
CNAG_02215	HAP3	transcriptional activator	FALSE	1.20906		TRUE	0.931506
CNAG_02233		UVSB PI-3 kinase	TRUE	-0.958204		FALSE	-0.855618
CNAG_02263		conserved hypothetical protein	FALSE	0.938913		TRUE	1.91087
CNAG_02264		AFG1-family ATPase	TRUE	2.13372		TRUE	2.4099
CNAG_02267		spindle assembly checkpoint protein SLDB	FALSE	-3.77535		TRUE	-5.16124
CNAG_02281		conserved hypothetical protein	FALSE	-1.1465		TRUE	-0.844224
CNAG_02284		branched-chain alpha-keto acid dehydrogenase E1-alpha subunit	FALSE	-0.835257		TRUE	-4.12647
CNAG_02286		cytoplasmic protein	FALSE	-0.862706		TRUE	-0.88019
CNAG_02293		conserved hypothetical protein	TRUE	-4.64361		FALSE	-3.22571
CNAG_02303		pre-mRNA splicing factor	TRUE	-0.42578		FALSE	-0.342189
CNAG_02305		conserved hypothetical protein	FALSE	0.998941		TRUE	0.908852
CNAG_02309		FK506-binding protein 2	TRUE	-0.787252		FALSE	-0.55836
CNAG_02318		conserved hypothetical protein	FALSE	-0.330192		TRUE	0.899335
CNAG_02319		conserved hypothetical protein	TRUE	0.796676		FALSE	0.00862589
CNAG_02322		conserved hypothetical protein	FALSE	-0.597758		TRUE	-1.77263
CNAG_02323		conserved hypothetical protein	TRUE	-0.517833		FALSE	-0.869582
CNAG_02326		endodeoxyribonuclease	FALSE	-0.530649		TRUE	-0.774397
CNAG_02327		prolidase	TRUE	-1.21373		TRUE	-1.37837
CNAG_02343		conserved hypothetical protein	FALSE	0.868504		TRUE	1.47438
CNAG_02349		conserved hypothetical protein	FALSE	0.356641		TRUE	1.023
CNAG_02360		conserved hypothetical protein	TRUE	1.06984		TRUE	1.78137
CNAG_02365		general amidase	TRUE	3.36231		FALSE	-0.555184
CNAG_02366		4-aminobutyrate aminotransferase	FALSE	-0.630175		TRUE	-1.20596
CNAG_02385		DNA primase small subunit	TRUE	-1.30671		TRUE	-4.98673
CNAG_02393		conserved hypothetical protein	FALSE	-0.69865		TRUE	-0.905054
CNAG_02406		cell division control protein 45	FALSE	-1.49391		TRUE	-3.69025
CNAG_02407		phospholipase D	TRUE	1.38376		TRUE	1.74176
CNAG_02415		annexin XIV	TRUE	2.41188		TRUE	4.21491
CNAG_02426		spliceosome complex protein	FALSE	-0.565597		TRUE	-0.695522
CNAG_02435		white collar 2	FALSE	0.199322		TRUE	0.391116
CNAG_02440		cation-transporting ATPase	FALSE	-0.717041		TRUE	1.23218
CNAG_02453		conserved hypothetical protein	TRUE	-0.574482		TRUE	-1.0221
CNAG_02457		importin beta-2 subunit	FALSE	-0.46638		TRUE	-0.852136
CNAG_02471		conserved hypothetical protein	FALSE	-1.24863		TRUE	1.74368
CNAG_02481		vacuolar protein	FALSE	-0.187138		TRUE	-0.799084
CNAG_02482		conserved hypothetical protein	FALSE	-0.261439		TRUE	-0.563877
CNAG_02490		double-strand break repair protein MRE11	FALSE	-1.10761		TRUE	-3.65343
CNAG_02491		nuclear protein	TRUE	-1.65817		TRUE	-4.84429
CNAG_02496		conserved hypothetical protein	FALSE	0.538212		TRUE	0.553452
CNAG_02503		glutathione peroxidase	FALSE	0.604766		TRUE	0.993375
CNAG_02506		3,4 dihydroxy-2-butanone-4-phosphate synthase	FALSE	-0.0521459		TRUE	-0.435454
CNAG_02519		mitochondria fission 1 protein	FALSE	0.897659		TRUE	1.74887
CNAG_02520		conserved hypothetical protein	FALSE	-0.222508		TRUE	-0.699027
CNAG_02525		conserved hypothetical protein	TRUE	2.19307		TRUE	5.12301
CNAG_02526		conserved hypothetical protein	TRUE	2.21654		TRUE	4.43486
CNAG_02535		conserved hypothetical protein	FALSE	-0.66134		TRUE	-4.37514
CNAG_02545		inorganic diphosphatase	TRUE	-0.743287		FALSE	-1.09219
CNAG_02547		conserved hypothetical protein	TRUE	-0.810425		TRUE	-0.668904
CNAG_02548		cobalamin synthesis protein	TRUE	5.78179		TRUE	5.60458
CNAG_02549		conserved hypothetical protein	FALSE	0.741005		TRUE	1.64446
CNAG_02552		transketolase	TRUE	-1.3426		TRUE	-3.90394
CNAG_02561		spermine transporter	FALSE	1.20579		TRUE	1.35959
CNAG_02563		delta DNA polymerase	TRUE	-1.17699		TRUE	-1.68007
CNAG_02574		cofactor D	TRUE	-1.0998		TRUE	-3.75572
CNAG_02587		alfa-L-rhamnosidase	FALSE	0.825463		TRUE	1.54049
CNAG_02591		hypothetical protein	FALSE	-0.169194		TRUE	1.99099
CNAG_02603		early growth response protein 1	TRUE	3.92543		TRUE	4.97398
CNAG_02604		conserved hypothetical protein	TRUE	4.17404		TRUE	5.22841
CNAG_02654		DNA polymerase epsilon catalytic subunit A	TRUE	-0.970259		TRUE	-1.34258
CNAG_02663		ribonucleotide reductase small subunit	FALSE	1.01935		TRUE	0.853223
CNAG_02674		dJ347H13.4	FALSE	0.235969		TRUE	2.2178
CNAG_02675		serine/threonine-protein kinase	FALSE	-3.27071		TRUE	-3.6236
CNAG_02682		MSH1 protein	FALSE	0.268868		TRUE	0.636526
CNAG_02687		conserved hypothetical protein	FALSE	0.37654		TRUE	-0.624739
CNAG_02690		pirin	TRUE	1.93837		TRUE	2.70191
CNAG_02691		conserved hypothetical protein	FALSE	3.31493		TRUE	2.50569
CNAG_02692		nitroreductase family protein	FALSE	0.674382		TRUE	1.53559
CNAG_02697		conserved hypothetical protein	TRUE	1.77749		TRUE	1.69589
CNAG_02701		conserved hypothetical protein	TRUE	3.93093		TRUE	5.97999
CNAG_02710		chaperonin-containing T-complex gamma subunit Cct3	FALSE	-0.394437		TRUE	-0.360927
CNAG_02718		NAD binding dehydrogenase family protein	TRUE	-1.26021		TRUE	-4.96215
CNAG_02720		GTP-binding protein	FALSE	-0.122977		TRUE	-0.703884
CNAG_02726		cytoplasmic protein	FALSE	-0.801677		TRUE	-1.12592
CNAG_02729		conserved hypothetical protein	FALSE	-2.27693		TRUE	-3.67352
CNAG_02735		hypothetical protein	FALSE	0.489644		TRUE	4.15923
CNAG_02749		conserved hypothetical protein	FALSE	-1.01665		TRUE	-3.86152
CNAG_02764		adrenoleukodystrophy protein	TRUE	-1.18452		FALSE	-2.51232
CNAG_02775		conserved hypothetical protein	FALSE	-0.501985		TRUE	-0.807327
CNAG_02781		dihydrodipicolinate synthetase family protein	FALSE	-3.06714		TRUE	-6.27046
CNAG_02785		conserved hypothetical protein	FALSE	-0.498335		TRUE	-0.933544
CNAG_02786		folic acid synthesis protein	FALSE	-0.449842		TRUE	-0.770606
CNAG_02788		conserved hypothetical protein	FALSE	0.0658302		TRUE	0.720354
CNAG_02793		kynurenine 3-monooxygenase	TRUE	0.661004		FALSE	0.469689
CNAG_02797	CPL1	pria protein	TRUE	-1.09603		TRUE	-1.7392
CNAG_02798		conserved hypothetical protein	FALSE	-0.859725		TRUE	-5.52069
CNAG_02799		dihydroxyacetone kinase 1	FALSE	-0.97169		TRUE	-4.53168
CNAG_02800		conserved hypothetical protein	FALSE	-0.41433		TRUE	-0.774585
CNAG_02803		conserved hypothetical protein	FALSE	0.235163		TRUE	-4.72665
CNAG_02815		glycerol-3-phosphate dehydrogenase	TRUE	0.905528		TRUE	1.67693
CNAG_02816		nucleoporin-interacting protein NIC96	FALSE	-0.538688		TRUE	-1.04441
CNAG_02818		aminomethyltransferase	TRUE	1.35158		TRUE	1.30796
CNAG_02819		vacuolar membrane protein	FALSE	1.01277		TRUE	1.23765
CNAG_02823		ATP-dependent DNA helicase hus2/rqh1	TRUE	-0.442594		TRUE	-0.690192
CNAG_02829		shk1 kinase-binding protein 1	FALSE	-1.03019		TRUE	-4.52674
CNAG_02830		delta24() sterol reductase	FALSE	-1.07686		TRUE	-1.4068
CNAG_02839		conserved hypothetical protein	TRUE	8.55139		TRUE	10.3893
CNAG_02841		cytochrome P450 monooxygenase pc-2	TRUE	0.402407		FALSE	0.01649
CNAG_02845		cDNA sequence	TRUE	-1.26067		TRUE	-1.54395
CNAG_02847		thymidylate kinase	FALSE	-4.40135		TRUE	-4.46224
CNAG_02850		glucan endo-1,3-alpha-glucosidase agn1	FALSE	-1.35192		TRUE	-2.17103
CNAG_02854		conserved hypothetical protein	TRUE	-0.655027		FALSE	-1.1755
CNAG_02855		conserved hypothetical protein	TRUE	-0.863244		TRUE	-1.05049
CNAG_02856		potassium transport protein	FALSE	-0.57745		TRUE	-0.792151
CNAG_02864		predicted protein	FALSE	5.53876		TRUE	6.81175
CNAG_02866		pantothenate kinase	TRUE	-0.860679		FALSE	-0.426139
CNAG_02869		conserved hypothetical protein	TRUE	-4.7367		FALSE	-4.61235
CNAG_02874		conserved hypothetical protein	FALSE	-0.0414133		TRUE	1.44754
CNAG_02881		cytidine deaminase	FALSE	0.0364903		TRUE	-5.33026
CNAG_02882		conserved hypothetical protein	FALSE	-0.456776		TRUE	-1.06375
CNAG_02884		DNA replication complex GINS protein PSF2	TRUE	-1.27066		TRUE	-7.80475
CNAG_02885	CAP64	capsular associated protein	FALSE	-0.375969		TRUE	-1.28783
CNAG_02891		endoplasmic reticulum protein	FALSE	-0.680548		TRUE	-1.09415
CNAG_02892		GPI mannosyltransferase 3	FALSE	0.700601		TRUE	1.20318
CNAG_02893		conserved hypothetical protein	FALSE	1.85833		TRUE	7.50987
CNAG_02896		hydroxymethylglutaryl-CoA synthase	TRUE	-0.948315		TRUE	-1.3061
CNAG_02898		RNA binding protein	FALSE	0.372678		TRUE	1.08914
CNAG_02900		conserved hypothetical protein	TRUE	1.97353		FALSE	-2.24942
CNAG_02903		zinc-type alcohol dehydrogenase	FALSE	1.10276		TRUE	1.12489
CNAG_02905		conserved hypothetical protein	FALSE	0.392197		TRUE	1.16321
CNAG_02915		AGC/PDK1 protein kinase	TRUE	0.334218		FALSE	0.715121
CNAG_02925		d-arabinitol 2-dehydrogenase	FALSE	-0.842577		TRUE	-1.53546
CNAG_02933		quinone oxidoreductase	FALSE	0.748416		TRUE	0.869161
CNAG_02935		oxidoreductase	TRUE	4.57205		TRUE	2.45465
CNAG_02936		3'-5' exoribonuclease	FALSE	-0.626742		TRUE	-0.673662
CNAG_02937		conserved hypothetical protein	FALSE	-0.596233		TRUE	-0.575455
CNAG_02941		conserved hypothetical protein	TRUE	-1.32533		FALSE	-3.04377
CNAG_02951		conserved hypothetical protein	FALSE	-0.37727		TRUE	-0.678533
CNAG_02958		ferroxidase	TRUE	3.30499		TRUE	1.71309
CNAG_02959		high-affinity iron permease CaFTR1	TRUE	3.84062		TRUE	5.14673
CNAG_02961		conserved hypothetical protein	FALSE	-0.542421		TRUE	-1.38632
CNAG_02962		CMGC/DYRK/PRP4 protein kinase	TRUE	-0.65307		FALSE	-0.38329
CNAG_02963		cell division control protein 23	TRUE	-3.67336		FALSE	-0.57462
CNAG_02968		conserved hypothetical protein	FALSE	1.62085		TRUE	5.26458
CNAG_02969		thioesterase family protein	TRUE	1.16101		TRUE	1.22018
CNAG_02980		membrane dipeptidase	FALSE	-0.189773		TRUE	-4.04609
CNAG_02989		PX domain-containing protein	TRUE	0.649497		FALSE	0.56395
CNAG_02990		nuclear protein	FALSE	0.311755		TRUE	0.737328
CNAG_02995		RNA binding protein	FALSE	1.56346		TRUE	2.1726
CNAG_02997		conserved hypothetical protein	FALSE	-3.65661		TRUE	-3.66381
CNAG_03002		conserved hypothetical protein	FALSE	1.52127		TRUE	2.56475
CNAG_03003		conserved hypothetical protein	FALSE	-0.689863		TRUE	-0.667867
CNAG_03006		conserved hypothetical protein	FALSE	0.0503052		TRUE	-4.15746
CNAG_03008		conserved hypothetical protein	TRUE	1.38514		FALSE	0.289687
CNAG_03009		conserved hypothetical protein	TRUE	-0.508499		FALSE	-4.74107
CNAG_03010		enoyl-CoA hydratase/isomerase family protein	TRUE	-0.684416		FALSE	-0.304618
CNAG_03011		glycerate-and formate-dehydrogenase	TRUE	2.52164		TRUE	2.8907
CNAG_03019		long-chain-fatty-acid-CoA ligase	FALSE	-0.184453		TRUE	0.731496
CNAG_03023		conserved hypothetical protein	TRUE	-1.36293		TRUE	-4.08873
CNAG_03047		conserved hypothetical protein	FALSE	0.727356		TRUE	1.03204
CNAG_03051		polyamine transporter	FALSE	-0.545444		TRUE	0.701576
CNAG_03052		PP2Cc protein phosphatase	FALSE	-0.630845		TRUE	-0.598122
CNAG_03056		predicted protein	FALSE	-6.7188		TRUE	-7.65788
CNAG_03057		conserved hypothetical protein	FALSE	-0.518077		TRUE	-1.02014
CNAG_03058		Hmp1 protein	TRUE	0.941418		TRUE	1.13768
CNAG_03059		conserved hypothetical protein	TRUE	0.640508		TRUE	1.49485
CNAG_03063		conserved hypothetical protein	FALSE	-0.592037		TRUE	-0.771421
CNAG_03078		type I phosphodiesterase/nucleotide pyrophosphatase family protein	TRUE	-0.912268		TRUE	-1.05013
CNAG_03082		cupin domain-containing protein	TRUE	1.37887		TRUE	1.83829
CNAG_03084		endoribonuclease L-PSP	TRUE	3.47239		TRUE	2.48336
CNAG_03092		conserved hypothetical protein	FALSE	-1.30594		TRUE	-0.986376
CNAG_03096		UDP-glucose 4-epimerase	FALSE	-0.137347		TRUE	-0.816971
CNAG_03097		conserved hypothetical protein	TRUE	-4.24136		FALSE	-4.11481
CNAG_03099		chitin synthase 1	FALSE	-0.377209		TRUE	-1.04379
CNAG_03100		cytoplasmic protein	FALSE	-0.813348		TRUE	-4.12993
CNAG_03111		conserved hypothetical protein	FALSE	-3.01415		TRUE	-3.67386
CNAG_03116		forkhead transcription factor 3	FALSE	-0.465141		TRUE	-0.724784
CNAG_03119		predicted protein	FALSE	-0.901767		TRUE	-4.3825
CNAG_03121		conserved hypothetical protein	FALSE	-0.17531		TRUE	-1.14882
CNAG_03133		UDP-glucose,sterol transferase	TRUE	1.86781		TRUE	3.18352
CNAG_03148		nuclear condensin complex protein	FALSE	-3.53101		TRUE	-3.81406
CNAG_03153		sec14 cytosolic factor	FALSE	-0.203743		TRUE	-0.755025
CNAG_03154		conserved hypothetical protein	FALSE	1.21849		TRUE	1.45617
CNAG_03162		vacuolar protein	FALSE	0.407929		TRUE	1.17055
CNAG_03167		CAMK/CAMKL/CHK1 protein kinase	FALSE	-3.8506		TRUE	-3.96406
CNAG_03170		conserved hypothetical protein	FALSE	0.648783		TRUE	1.00245
CNAG_03171		other/WEE protein kinase	FALSE	-0.422872		TRUE	-0.434389
CNAG_03175		conserved hypothetical protein	FALSE	0.102919		TRUE	-0.50446
CNAG_03186		conserved hypothetical protein	FALSE	-1.04186		TRUE	-5.20496
CNAG_03188		histone-lysine N-methyltransferase	TRUE	-0.909047		FALSE	-0.761532
CNAG_03213		UV-endonuclease UVE-1	TRUE	-0.378852		FALSE	0.222585
CNAG_03224		predicted protein	TRUE	5.3199		FALSE	4.36012
CNAG_03228		universal stress protein family domain-containing protein	FALSE	0.523772		TRUE	1.82864
CNAG_03233		conserved hypothetical protein	FALSE	0.650855		TRUE	1.21852
CNAG_03234		cell wall surface anchor protein	TRUE	2.17874		TRUE	2.33713
CNAG_03237		conserved hypothetical protein	FALSE	-4.09822		TRUE	-4.5125
CNAG_03248		rho GTPase activator	TRUE	-0.801814		FALSE	-0.57008
CNAG_03260		ribosomal protein L6	FALSE	-0.44979		TRUE	-0.53053
CNAG_03261		zinc finger protein 207	FALSE	-0.530074		TRUE	-0.670826
CNAG_03263		translation elongation factor	FALSE	-0.480654		TRUE	-0.999287
CNAG_03268		hypothetical protein	FALSE	0.909481		TRUE	1.11383
CNAG_03270		adenylosuccinate lyase	FALSE	-0.520563		TRUE	-1.23204
CNAG_03273		transcription initiation factor TFIId 127kD subunit	FALSE	-1.06756		TRUE	-0.82072
CNAG_03274		S-adenosylmethionine transporter	FALSE	-3.32884		TRUE	-3.77431
CNAG_03284		conserved hypothetical protein	TRUE	1.51875		TRUE	0.451277
CNAG_03286		erp2,4	FALSE	-1.67039		TRUE	-1.22639
CNAG_03297		histone acetyltransferase type B subunit 2	FALSE	-1.64581		TRUE	-4.85973
CNAG_03299		coatomer beta subunit	FALSE	-1.01173		TRUE	-1.23568
CNAG_03305		transcriptional repressor	FALSE	-1.24094		TRUE	-4.31903
CNAG_03308		conserved hypothetical protein	TRUE	-0.934353		TRUE	-1.2464
CNAG_03314		YTH domain family 2	FALSE	-0.369262		TRUE	1.11157
CNAG_03318		conserved hypothetical protein	TRUE	7.30075		FALSE	1.35112
CNAG_03322	UXS1	UDP-xylose synthase	FALSE	-0.660288		TRUE	-1.28117
CNAG_03323		predicted protein	TRUE	-1.32225		TRUE	-5.37376
CNAG_03324		conserved hypothetical protein	FALSE	-0.598235		TRUE	-4.24372
CNAG_03326		chitin synthase 2	TRUE	-1.99323		TRUE	-5.00477
CNAG_03328		conserved hypothetical protein	FALSE	-1.79738		TRUE	-1.37
CNAG_03330		conserved hypothetical protein	FALSE	-1.28036		TRUE	-4.22448
CNAG_03331		phosphatidylserine decarboxylase 1	FALSE	-0.999113		TRUE	-1.00019
CNAG_03333		cytoplasmic protein	TRUE	0.952841		FALSE	0.399877
CNAG_03339		biotin transporter	FALSE	0.950206		TRUE	3.33158
CNAG_03340		flavonol synthase	FALSE	0.0632347		TRUE	1.95849
CNAG_03341		DNA replication licensing factor cdc19	FALSE	-1.23839		TRUE	-1.91418
CNAG_03342		tRNA (guanine-N7-)-methyltransferase	FALSE	0.328047		TRUE	-0.818034
CNAG_03344		conserved hypothetical protein	TRUE	1.22316		FALSE	0.169933
CNAG_03346		conserved hypothetical protein	TRUE	-1.09575		TRUE	-1.20897
CNAG_03347		chaperone	FALSE	0.334164		TRUE	1.72135
CNAG_03357		conserved hypothetical protein	FALSE	-0.380184		TRUE	-1.16449
CNAG_03368		microtubule Associated protein	FALSE	-1.02825		TRUE	-1.18082
CNAG_03369		other/WEE protein kinase	TRUE	-3.46156		TRUE	-3.07909
CNAG_03374		DNA replication complex GINS protein PSF1	TRUE	-5.06074		TRUE	-4.4206
CNAG_03375		succinyl-coa ligase subunit alpha	FALSE	-0.755101		TRUE	-1.8426
CNAG_03385		g1/s-specific cyclin pcl1	TRUE	-1.67058		TRUE	-2.20119
CNAG_03394		conserved hypothetical protein	TRUE	-4.29631		FALSE	-3.19049
CNAG_03395		NifU-like protein c	FALSE	1.02923		TRUE	1.50248
CNAG_03397		conserved hypothetical protein	TRUE	-1.74699		TRUE	-2.57878
CNAG_03405		conserved hypothetical protein	TRUE	-1.78351		TRUE	-2.22699
CNAG_03406		transcriptional activator	FALSE	-3.74358		TRUE	-4.32878
CNAG_03416		conserved hypothetical protein	FALSE	-0.655502		TRUE	-1.94934
CNAG_03417		conserved hypothetical protein	FALSE	-3.37583		TRUE	-3.97122
CNAG_03418		Crm1-F1	FALSE	-0.735797		TRUE	-1.02977
CNAG_03426	NSTC	GDP-mannose transporter	FALSE	-0.363712		TRUE	-0.884222
CNAG_03432		solute carrier family 2	FALSE	0.634235		TRUE	0.824454
CNAG_03434		general alpha-glucoside permease	FALSE	-0.6551		TRUE	-0.489938
CNAG_03435		snRNP subunit	TRUE	-0.813496		FALSE	-1.09914
CNAG_03442		conserved hypothetical protein	FALSE	-3.34174		TRUE	-3.41548
CNAG_03447		conserved hypothetical protein	TRUE	-1.11486		FALSE	-0.671955
CNAG_03449		hydrophilic protein	FALSE	1.0162		TRUE	1.19839
CNAG_03450		ATP-binding cassette transporter	FALSE	0.482989		TRUE	0.883027
CNAG_03452		AFG1 family mitochondrial ATPase	TRUE	2.19252		FALSE	1.26712
CNAG_03458		conserved hypothetical protein	TRUE	-1.14738		FALSE	-0.544389
CNAG_03459		t-complex protein 1	TRUE	-0.882739		TRUE	-0.556543
CNAG_03465		laccase	TRUE	6.75597		TRUE	6.84669
CNAG_03475		conserved hypothetical protein	TRUE	1.0379		FALSE	0.821507
CNAG_03481		predicted protein	TRUE	4.57028		TRUE	4.33965
CNAG_03482		thioredoxin-dependent peroxide reductase	TRUE	5.81335		TRUE	4.31555
CNAG_03483		coiled-coil protein	FALSE	-0.119542		TRUE	-0.972026
CNAG_03487		DNAJ domain-containing protein	TRUE	-1.13101		TRUE	-1.2021
CNAG_03488		conserved hypothetical protein	FALSE	-1.02339		TRUE	-0.52175
CNAG_03491		cleavage and polyadenylation specific factor 5	FALSE	0.937069		TRUE	1.87278
CNAG_03498		metalloreductase	FALSE	1.88587		TRUE	1.41554
CNAG_03516		conserved hypothetical protein	FALSE	-0.787785		TRUE	-0.946172
CNAG_03528		AP-2 complex subunit alpha	TRUE	-0.776508		FALSE	-0.660765
CNAG_03538		predicted protein	FALSE	0.584886		TRUE	0.359351
CNAG_03542		arginase	FALSE	-0.63106		TRUE	-1.31122
CNAG_03543		conserved hypothetical protein	FALSE	0.650065		TRUE	1.20132
CNAG_03550		conserved hypothetical protein	FALSE	-0.508673		TRUE	-3.54987
CNAG_03554		coatomer alpha subunit	FALSE	-0.817454		TRUE	-0.951502
CNAG_03555		acylglycerone-phosphate reductase	FALSE	-1.12479		TRUE	-1.35212
CNAG_03558		predicted protein	FALSE	0.944733		TRUE	1.41011
CNAG_03560		conserved hypothetical protein	FALSE	-1.72543		TRUE	0.993972
CNAG_03564		conserved hypothetical protein	FALSE	2.39952		TRUE	2.08574
CNAG_03566		conserved hypothetical protein	FALSE	0.0544128		TRUE	2.18231
CNAG_03582	RIM20	pH-response regulator protein palA/RIM20	FALSE	-1.17933		TRUE	-0.996977
CNAG_03589		adrenodoxin-type ferredoxin	FALSE	0.964743		TRUE	0.704549
CNAG_03590		casein kinase II beta chain	FALSE	-0.306079		TRUE	-0.943708
CNAG_03599		mandelate racemase/muconate lactonizing enzyme	FALSE	-3.28107		TRUE	-3.15573
CNAG_03600		pheromone transporter	FALSE	-3.20836		TRUE	-2.77211
CNAG_03618		quinone oxidoreductase	FALSE	-0.677153		TRUE	-1.28019
CNAG_03619		nucleoside transporter	FALSE	-1.23244		TRUE	-1.18457
CNAG_03620		conserved hypothetical protein	TRUE	-0.602861		TRUE	-0.689567
CNAG_03622		cell polarity protein mor2	FALSE	-1.02089		TRUE	-1.27895
CNAG_03625		conserved hypothetical protein	FALSE	-0.752256		TRUE	-1.13218
CNAG_03647		conserved hypothetical protein	TRUE	-0.630641		FALSE	-0.416978
CNAG_03655		predicted protein	FALSE	-1.10323		TRUE	-3.61885
CNAG_03658		predicted protein	FALSE	-0.296495		TRUE	-4.526
CNAG_03659		conserved hypothetical protein	TRUE	-0.882792		TRUE	-0.717355
CNAG_03668		conserved hypothetical protein	FALSE	1.20909		TRUE	1.61135
CNAG_03684		ATP-binding cassette transporter	TRUE	-0.75167		TRUE	-1.75618
CNAG_03685		conserved hypothetical protein	FALSE	1.64547		TRUE	2.33698
CNAG_03689		zf-C3HC4 type zinc finger	FALSE	-0.469111		TRUE	0.87107
CNAG_03693		60s ribosomal protein l19	FALSE	-0.390885		TRUE	-0.5362
CNAG_03694		iron ion transporter	TRUE	1.03025		FALSE	0.575334
CNAG_03695		Cas41p	FALSE	1.17842		TRUE	0.971483
CNAG_03698		zinc finger protein Mlo2	FALSE	0.598125		TRUE	0.614272
CNAG_03699		pre-mRNA-processing ATP-dependent RNA helicase PRP5	FALSE	-0.723074		TRUE	-0.585626
CNAG_03700		conserved hypothetical protein	FALSE	-1.41415		TRUE	-1.34241
CNAG_03701		arom polypeptide	FALSE	-0.497272		TRUE	-0.762536
CNAG_03706		serine/threonine-protein phosphatase PP1	TRUE	-1.14395		FALSE	-0.850435
CNAG_03707		efflux protein	TRUE	1.50099		FALSE	0.700955
CNAG_03713		efflux protein EncT	FALSE	1.11656		TRUE	4.62036
CNAG_03714		microtubule motor protein	FALSE	-0.656423		TRUE	-4.79547
CNAG_03718		metallopeptidase	FALSE	0.580318		TRUE	0.994172
CNAG_03726		conserved hypothetical protein	TRUE	-0.70854		FALSE	-0.530541
CNAG_03735	CAP4	CAP4p	FALSE	0.00563707		TRUE	-0.749347
CNAG_03738		pantetheine-phosphate adenylyltransferase	FALSE	1.45243		TRUE	2.28743
CNAG_03746		conserved hypothetical protein	TRUE	3.62745		TRUE	3.28507
CNAG_03759		conidiation-specific protein 6	TRUE	-2.10353		FALSE	-1.08793
CNAG_03763		cytoskeletal protein binding protein	TRUE	-0.768115		FALSE	-0.700919
CNAG_03764		integral membrane protein	TRUE	6.69123		TRUE	5.91107
CNAG_03770		predicted protein	FALSE	-3.83504		TRUE	-4.89239
CNAG_03774		hypothetical protein	FALSE	-1.07086		TRUE	-1.00653
CNAG_03777		conserved hypothetical protein	FALSE	0.456826		TRUE	1.09703
CNAG_03781		conserved hypothetical protein	FALSE	-1.21787		TRUE	-1.22227
CNAG_03805		calcium:hydrogen antiporter	FALSE	0.305768		TRUE	0.796614
CNAG_03806		acyltransferase	TRUE	-0.87765		FALSE	0.0816738
CNAG_03829		L-carnitine dehydratase/bile acid-inducible protein F	FALSE	-0.664684		TRUE	-0.85964
CNAG_03832		alpha-1,2-mannosyltransferase	TRUE	-0.294887		FALSE	-0.152938
CNAG_03835		predicted protein	FALSE	-0.0351352		TRUE	-5.15575
CNAG_03840		pre-mRNA-splicing factor CWC26	FALSE	0.689903		TRUE	1.14999
CNAG_03843		other/NAK protein kinase	FALSE	0.220303		TRUE	-0.271806
CNAG_03847		conserved hypothetical protein	FALSE	0.793383		TRUE	1.18
CNAG_03855		pigm protein	FALSE	-3.86668		TRUE	-4.54733
CNAG_03856		conserved hypothetical protein	TRUE	-1.19554		TRUE	-1.13758
CNAG_03858		conserved hypothetical protein	FALSE	0.733484		TRUE	0.856083
CNAG_03861		cytochrome-c oxidase chain VI	FALSE	-0.573955		TRUE	-0.885215
CNAG_03874		oxidoreductase	TRUE	2.09307		TRUE	1.69633
CNAG_03882		conserved hypothetical protein	FALSE	-0.0537177		TRUE	0.54966
CNAG_03883		conserved hypothetical protein	FALSE	0.69279		TRUE	2.24309
CNAG_03884		conserved hypothetical protein	FALSE	-0.776231		TRUE	-1.09622
CNAG_03885		cytoplasmic protein	FALSE	-0.203385		TRUE	-0.631502
CNAG_03886		conserved hypothetical protein	FALSE	-0.504039		TRUE	-0.764382
CNAG_03890		conserved hypothetical protein	FALSE	-0.30232		TRUE	-0.841795
CNAG_03891		heat shock protein	TRUE	0.939819		TRUE	1.99622
CNAG_03894		conserved hypothetical protein	FALSE	-1.00912		TRUE	-1.87928
CNAG_03902		transcriptional regulatory protein	TRUE	0.809054		FALSE	0.18289
CNAG_03907		LIM domain containing protein	FALSE	-4.47617		TRUE	-4.63507
CNAG_03909		conserved hypothetical protein	FALSE	0.733311		TRUE	1.62556
CNAG_03910		D-xylose-proton symporter	FALSE	0.178336		TRUE	0.971757
CNAG_03911		hydrolase	TRUE	1.14837		FALSE	1.97252
CNAG_03913		conserved hypothetical protein	TRUE	0.819812		TRUE	1.58651
CNAG_03917		conserved hypothetical protein	FALSE	-1.05302		TRUE	-0.75894
CNAG_03919		acetate non-utilizing protein 9	FALSE	-1.14323		TRUE	-4.69403
CNAG_03923		endonuclease	FALSE	-3.77404		TRUE	-3.83615
CNAG_03924		nit protein 1	FALSE	0.682588		TRUE	0.820825
CNAG_03928		adaptor protein complex AP-1	FALSE	-1.03215		TRUE	-1.17895
CNAG_03940		elongator complex protein 2	TRUE	-0.659419		TRUE	-0.889391
CNAG_03950		transcription elongation factor SPT6	FALSE	-0.693992		TRUE	-0.729057
CNAG_03956		DNA clamp loader	TRUE	-0.953395		FALSE	-1.10605
CNAG_03958		conserved hypothetical protein	FALSE	0.656396		TRUE	1.70384
CNAG_03961		conserved hypothetical protein	FALSE	-0.233739		TRUE	-0.607813
CNAG_03962		mis5 protein	TRUE	-0.9277		TRUE	-1.55037
CNAG_03973		hydantoinase	TRUE	0.885371		FALSE	0.396935
CNAG_03975		eukaryotic ribosome biogenesis protein 1	FALSE	0.145399		TRUE	-0.808553
CNAG_03977		conserved hypothetical protein	FALSE	-2.39457		TRUE	-3.34569
CNAG_03985		monothiol glutaredoxin-5	FALSE	0.470138		TRUE	0.802334
CNAG_03992		GTP-binding protein 1	FALSE	0.705432		TRUE	0.971176
CNAG_03993		EB1 domain-containing protein	FALSE	-0.328954		TRUE	-4.85517
CNAG_03998		transcriptional activator	TRUE	0.774716		TRUE	1.0496
CNAG_04003		pumilio 2	FALSE	-0.172639		TRUE	0.818366
CNAG_04005		cytoplasmic protein	TRUE	-0.740059		TRUE	-1.24535
CNAG_04010		GTP cyclohydrolase I	FALSE	-0.522534		TRUE	-0.765028
CNAG_04018		conserved hypothetical protein	TRUE	-1.89797		TRUE	-2.49449
CNAG_04025		transaldolase	FALSE	1.81094		TRUE	2.34247
CNAG_04027		conserved hypothetical protein	FALSE	0.219051		TRUE	0.509538
CNAG_04030		predicted protein	FALSE	-0.496007		TRUE	-0.772214
CNAG_04039		iron sulfur cluster assembly protein 1	FALSE	0.944564		TRUE	1.30618
CNAG_04048		53 kda brg1-associated factor b	FALSE	-0.274315		TRUE	-1.09145
CNAG_04051		ATP-dependent RNA helicase A	FALSE	-0.802298		TRUE	-0.840226
CNAG_04052		ATP dependent DNA helicase	TRUE	-0.958491		TRUE	-1.80787
CNAG_04053		conserved hypothetical protein	TRUE	0.428731		FALSE	0.102499
CNAG_04063		selenoprotein W	FALSE	0.896225		TRUE	0.77269
CNAG_04067		conserved hypothetical protein	FALSE	0.730878		TRUE	1.04932
CNAG_04076		predicted protein	FALSE	1.85426		TRUE	2.19211
CNAG_04077		hypothetical protein	FALSE	1.2856		TRUE	1.11086
CNAG_04079		conserved hypothetical protein	FALSE	-1.31627		TRUE	-4.91052
CNAG_04082		proline-tRNA ligase	FALSE	-0.257449		TRUE	-0.563528
CNAG_04083		dolichol kinase	TRUE	0.549453		FALSE	0.435033
CNAG_04098		xenobiotic-transporting ATPase	TRUE	-0.89629		TRUE	-0.921519
CNAG_04104		mucin-desulfating sulfatase	FALSE	0.613009		TRUE	1.82445
CNAG_04106		conserved hypothetical protein	FALSE	1.17063		TRUE	1.90288
CNAG_04108		kinase	FALSE	1.03803		TRUE	1.59588
CNAG_04112		oxidoreductase	FALSE	0.676692		TRUE	1.07188
CNAG_04119		rho guanyl-nucleotide exchange factor	TRUE	-1.35052		FALSE	-0.323246
CNAG_04122		galactose dehydrogenase	FALSE	0.31979		TRUE	-0.674331
CNAG_04142		tartrate transporter	TRUE	1.05069		FALSE	0.606971
CNAG_04167		conserved hypothetical protein	TRUE	1.11083		FALSE	1.58357
CNAG_04170		WD domain-containing protein	FALSE	-2.24835		TRUE	-3.96586
CNAG_04175		conserved hypothetical protein	FALSE	1.19755		TRUE	-0.672934
CNAG_04176		conserved hypothetical protein	FALSE	-0.0560918		TRUE	-0.677281
CNAG_04180		ribosomal protein L10	FALSE	-0.475013		TRUE	-0.504728
CNAG_04185		conserved hypothetical protein	FALSE	2.05215		TRUE	4.29198
CNAG_04186		conserved hypothetical protein	TRUE	2.14755		TRUE	2.08712
CNAG_04187		GPI-anchored wall transfer protein 1	FALSE	-0.100863		TRUE	-0.756692
CNAG_04193		conserved hypothetical protein	FALSE	0.822459		TRUE	1.8994
CNAG_04200		C2 domain-containing protein	TRUE	1.31186		TRUE	2.00215
CNAG_04202		iron hydrogenase	TRUE	1.47722		TRUE	1.84533
CNAG_04206		DUF636 domain-containing protein	FALSE	1.13682		TRUE	1.72019
CNAG_04210		sugar transporter	FALSE	0.756491		TRUE	1.13148
CNAG_04213		signal transducer	TRUE	-0.966856		TRUE	-4.20771
CNAG_04225		DUF1479 domain-containing protein	TRUE	6.85637		TRUE	3.93842
CNAG_04231		conserved hypothetical protein	FALSE	-0.832533		TRUE	-1.27194
CNAG_04234		conserved hypothetical protein	FALSE	0.615498		TRUE	0.881412
CNAG_04237		conserved hypothetical protein	FALSE	-1.04675		TRUE	-5.30749
CNAG_04238		2,4-dienoyl-CoA reductase	FALSE	-0.444131		TRUE	-3.52627
CNAG_04239		conserved hypothetical protein	FALSE	-0.464067		TRUE	-0.899391
CNAG_04240		conserved hypothetical protein	FALSE	0.7185		TRUE	1.40521
CNAG_04241		cytoplasmic protein	FALSE	0.617178		TRUE	1.52171
CNAG_04242		Si:XX-184l24.3 protein	FALSE	1.16397		TRUE	0.9849
CNAG_04245		chitinase	FALSE	1.49262		TRUE	1.43237
CNAG_04246		conserved hypothetical protein	FALSE	-2.48612		TRUE	-3.90021
CNAG_04256		conserved hypothetical protein	FALSE	0.49916		TRUE	1.9049
CNAG_04260		translation initiation factor	FALSE	0.0314618		TRUE	-0.809377
CNAG_04261		conserved hypothetical protein	TRUE	-4.28533		TRUE	-4.87627
CNAG_04271		conserved hypothetical protein	FALSE	1.2643		TRUE	1.32326
CNAG_04275		metalloendopeptidase	TRUE	4.24015		TRUE	4.45272
CNAG_04278		DNA ligase	TRUE	-1.71015		FALSE	-1.065
CNAG_04288		conserved hypothetical protein	FALSE	1.88639		TRUE	2.06233
CNAG_04307		uricase	TRUE	-1.07583		FALSE	-0.307008
CNAG_04309		conserved hypothetical protein	TRUE	1.53297		TRUE	1.52725
CNAG_04315		RCC2 protein	FALSE	1.30751		TRUE	1.76822
CNAG_04321		yeast chs5 homologfibronectin type III domain-containing protein	FALSE	-0.446172		TRUE	-1.17192
CNAG_04322		conserved hypothetical protein	FALSE	1.72929		TRUE	1.60347
CNAG_04324		Atg22B-1p	TRUE	-0.84471		FALSE	-0.979246
CNAG_04325		extradiol ring-cleavage dioxygenase	TRUE	2.85385		TRUE	4.23953
CNAG_04326		nad-dependent malic enzyme	FALSE	1.37012		TRUE	1.15528
CNAG_04328		ubiquitin-conjugating enzyme e2-18 kda	FALSE	0.649265		TRUE	0.77505
CNAG_04339		nuclear mRNA splicing protein	FALSE	0.177129		TRUE	0.985103
CNAG_04343		nicotinamide mononucleotide permease	TRUE	2.56659		TRUE	1.57943
CNAG_04350		glycerophosphodiesterase	TRUE	0.907781		TRUE	0.973203
CNAG_04360		tRNA methyltransferase	FALSE	-0.525775		TRUE	-0.706696
CNAG_04367		conserved hypothetical protein	TRUE	3.4671		FALSE	-0.153183
CNAG_04384		aminoacyl-tRNA hydrolase	FALSE	-0.99403		TRUE	-1.08652
CNAG_04386		conserved hypothetical protein	FALSE	1.0909		TRUE	1.9473
CNAG_04410		endoplasmic reticulum protein	TRUE	1.28718		TRUE	0.933463
CNAG_04411		conserved hypothetical protein	TRUE	-0.912832		FALSE	-0.558836
CNAG_04415		oxidoreductase	FALSE	-0.373745		TRUE	-1.07332
CNAG_04416		major facilitator superfamily transporter	TRUE	6.34603		TRUE	4.32257
CNAG_04417		2,4-dichlorophenoxyacetate alpha-ketoglutarate dioxygenase	FALSE	1.64328		TRUE	3.32655
CNAG_04449		alpha-1,6-mannosyltransferase	TRUE	-1.04899		TRUE	-1.74089
CNAG_04451		ribonucleases P/MRP protein subunit	FALSE	0.217754		TRUE	-1.06599
CNAG_04453		inositolphosphorylceramide synthase	FALSE	-0.403422		TRUE	-3.98826
CNAG_04459		hypothetical protein	FALSE	1.99683		TRUE	3.99863
CNAG_04469		ornithine-oxo-acid aminotransferase	TRUE	7.99533		TRUE	9.6194
CNAG_04470		haloacid dehalogenase	TRUE	3.23255		TRUE	6.34927
CNAG_04471		FAD dependent oxidoreductase superfamily	TRUE	4.30778		TRUE	3.63951
CNAG_04472		membrane protein	TRUE	5.14191		TRUE	7.62107
CNAG_04475		conserved hypothetical protein	TRUE	1.38534		TRUE	1.47061
CNAG_04476		conserved hypothetical protein	FALSE	0.294375		TRUE	2.64811
CNAG_04486		conserved hypothetical protein	TRUE	7.81231		FALSE	0
CNAG_04488		ketoreductase	FALSE	-0.705306		TRUE	-1.03176
CNAG_04493		ubiquitin specific peptidase 48	FALSE	-0.728091		TRUE	-0.941453
CNAG_04500		conserved hypothetical protein	TRUE	3.17481		TRUE	3.23726
CNAG_04502		conserved hypothetical protein	FALSE	0.232249		TRUE	0.738178
CNAG_04503		conserved hypothetical protein	FALSE	1.72896		TRUE	1.14592
CNAG_04504		conserved hypothetical protein	TRUE	1.86367		FALSE	1.13879
CNAG_04507		conserved hypothetical protein	FALSE	-0.591919		TRUE	0.784349
CNAG_04515		conserved hypothetical protein	FALSE	-0.877413		TRUE	-1.14174
CNAG_04516		WSC domain-containing protein	FALSE	-7.26922		TRUE	-5.37877
CNAG_04517		predicted protein	FALSE	-4.31004		TRUE	-1.51352
CNAG_04518		conserved hypothetical protein	FALSE	-0.945919		TRUE	-1.11416
CNAG_04521		oxidoreductase	TRUE	6.28313		TRUE	3.16971
CNAG_04522		conserved hypothetical protein	FALSE	1.50489		TRUE	1.25831
CNAG_04523		glyceraldehyde 3-phosphate dehydrogenase	TRUE	7.93076		TRUE	8.25298
CNAG_04528		conserved hypothetical protein	FALSE	-3.39381		TRUE	-3.48478
CNAG_04546		multidrug transporter	FALSE	3.92037		TRUE	4.34911
CNAG_04566		beta-flanking protein	FALSE	0.589085		TRUE	1.02536
CNAG_04570		conserved hypothetical protein	FALSE	0.144002		TRUE	-0.48591
CNAG_04575		g2/mitotic-specific cyclin cdc13	FALSE	-0.660943		TRUE	-0.549689
CNAG_04584		cytoplasmic protein	FALSE	-0.437301		TRUE	-0.870428
CNAG_04585		conserved hypothetical protein	TRUE	-2.08048		FALSE	-1.15553
CNAG_04594		PRO1 protein	TRUE	1.30823		TRUE	1.602
CNAG_04596		prolyl endopeptidase	FALSE	-0.412858		TRUE	-1.02773
CNAG_04599		3-methyl-2-oxobutanoate hydroxymethyltransferase	FALSE	-0.0185483		TRUE	0.540271
CNAG_04603		conserved hypothetical protein	FALSE	0.217398		TRUE	-4.00731
CNAG_04613		ATP-dependent transporter	FALSE	-0.266494		TRUE	-0.622124
CNAG_04616		conserved hypothetical protein	FALSE	1.40515		TRUE	4.19086
CNAG_04617		small oligopeptide transporter	FALSE	1.71468		TRUE	1.67788
CNAG_04629		Mob1 family protein	FALSE	-0.692165		TRUE	-0.953792
CNAG_04632		uracil permease	TRUE	3.14417		TRUE	1.36789
CNAG_04635		endopeptidase	FALSE	-0.514917		TRUE	-1.12565
CNAG_04637		MBF1	TRUE	0.68395		TRUE	1.2331
CNAG_04648		conserved hypothetical protein	TRUE	-1.59203		TRUE	-4.15115
CNAG_04658		conserved hypothetical protein	TRUE	1.27666		FALSE	1.77025
CNAG_04662		sepB	TRUE	-1.82481		TRUE	-4.16204
CNAG_04677		xylitol dehydrogenase	FALSE	-6.24209		TRUE	-3.66254
CNAG_04678		AGC/AKT protein kinase	FALSE	-0.676235		TRUE	-0.605235
CNAG_04682		DNA replication complex GINS protein PSF3	TRUE	-1.77636		TRUE	-4.64151
CNAG_04683		conserved hypothetical protein	FALSE	0.266712		TRUE	-0.448397
CNAG_04684		protein transport protein SEC23	FALSE	-0.640378		TRUE	-0.630218
CNAG_04688		acyl-CoA dehydrogenase	TRUE	1.40916		FALSE	0.883929
CNAG_04690		mitochondrial protein	FALSE	1.10615		TRUE	1.02288
CNAG_04692		thymidylate synthase	TRUE	-1.31541		FALSE	-1.0817
CNAG_04698		cytoplasmic protein	FALSE	0.492054		TRUE	1.73226
CNAG_04701		predicted protein	FALSE	-0.378397		TRUE	-4.75525
CNAG_04707		conserved hypothetical protein	TRUE	2.264		TRUE	0.802722
CNAG_04724		Ube3c protein	FALSE	-0.505196		TRUE	0.649819
CNAG_04725		conserved hypothetical protein	FALSE	-0.55291		TRUE	-0.839591
CNAG_04735		extracellular elastinolytic metalloproteinase	FALSE	0.986002		TRUE	2.19279
CNAG_04736		conserved hypothetical protein	FALSE	1.42292		TRUE	2.35765
CNAG_04737		DUF323 domain-containing protein	FALSE	-0.066924		TRUE	1.01552
CNAG_04740		conserved hypothetical protein	FALSE	-0.691027		TRUE	-0.360819
CNAG_04742		DNA primase large subunit	TRUE	-1.62492		TRUE	-1.05616
CNAG_04743		dolichyl-diphosphooligosaccharide-protein glycotransferase	FALSE	-1.14269		TRUE	-1.60225
CNAG_04753		lactonohydrolase	TRUE	4.61611		TRUE	4.41539
CNAG_04758		ammonium transporter	TRUE	3.99482		TRUE	1.69557
CNAG_04760		cytoplasmic protein	FALSE	1.01752		TRUE	1.62881
CNAG_04775		conserved hypothetical protein	FALSE	0.651424		TRUE	0.78097
CNAG_04777		S-adenosylmethionine-dependent methyltransferase	TRUE	1.82918		FALSE	-0.220511
CNAG_04782		conserved hypothetical protein	TRUE	-0.605286		FALSE	-0.665847
CNAG_04789		conserved hypothetical protein	FALSE	0.364161		TRUE	0.91572
CNAG_04790		conserved hypothetical protein	FALSE	0.352086		TRUE	-0.459995
CNAG_04794		spermine transporter	TRUE	1.18795		TRUE	0.845663
CNAG_04800		phenylalanine-tRNA ligase	FALSE	-0.195817		TRUE	-0.552382
CNAG_04801		conserved hypothetical protein	FALSE	-0.697457		TRUE	-0.700762
CNAG_04818		conserved hypothetical protein	TRUE	3.38885		TRUE	3.57773
CNAG_04819		conserved hypothetical protein	TRUE	1.17255		TRUE	1.12658
CNAG_04825		TIP41	TRUE	-4.17676		FALSE	-4.0822
CNAG_04831		conserved hypothetical protein	FALSE	-2.90216		TRUE	-3.88215
CNAG_04833		conserved hypothetical protein	FALSE	-0.0618965		TRUE	1.21555
CNAG_04836		nuclear protein	FALSE	2.56371		TRUE	-4.35081
CNAG_04844		mitochondrial import receptor subunit tom22	FALSE	-0.307091		TRUE	-0.364243
CNAG_04847		conserved hypothetical protein	FALSE	-1.43928		TRUE	-1.80699
CNAG_04854		predicted protein	TRUE	-3.86396		FALSE	3.05978
CNAG_04862		glutamate synthase	TRUE	1.76596		TRUE	2.02584
CNAG_04864	CIR1	iron regulator 1	TRUE	-8.09146		TRUE	-8.58781
CNAG_04867		vacuolar protein	TRUE	-3.73362		FALSE	-1.19164
CNAG_04868		cytoplasmic protein	TRUE	1.42214		FALSE	1.02704
CNAG_04869		carboxylesterases	TRUE	2.0162		TRUE	1.71093
CNAG_04876		endo-1,3(4)-beta-glucanase	TRUE	-0.852853		FALSE	-0.757293
CNAG_04877		conserved hypothetical protein	TRUE	3.23798		TRUE	4.58237
CNAG_04880		conserved hypothetical protein	TRUE	1.0688		TRUE	1.09766
CNAG_04886		conserved hypothetical protein	TRUE	4.41618		TRUE	5.83038
CNAG_04887		conserved hypothetical protein	TRUE	4.51437		TRUE	4.58233
CNAG_04889		conserved hypothetical protein	TRUE	1.97168		TRUE	2.55176
CNAG_04890		conserved hypothetical protein	TRUE	6.40501		TRUE	7.01893
CNAG_04891		conserved hypothetical protein	FALSE	1.16979		TRUE	2.85856
CNAG_04904		clathrin heavy chain 1	FALSE	-0.698236		TRUE	-0.728703
CNAG_04911		conserved hypothetical protein	FALSE	1.87654		TRUE	0.968618
CNAG_04920		galactose transporter	FALSE	0.537767		TRUE	1.15753
CNAG_04936		conserved hypothetical protein	FALSE	-0.492208		TRUE	-0.953576
CNAG_04948		tubulin beta chain	FALSE	-0.0528379		TRUE	-0.932769
CNAG_04950		conserved hypothetical protein	FALSE	-0.635191		TRUE	-0.339912
CNAG_04953		conserved hypothetical protein	TRUE	0.537936		FALSE	0.348993
CNAG_04957		conserved hypothetical protein	FALSE	-0.180556		TRUE	-0.426568
CNAG_04962		conserved hypothetical protein	FALSE	-1.36084		TRUE	-4.29575
CNAG_04963		conserved hypothetical protein	TRUE	-0.808344		TRUE	-1.41483
CNAG_04970		conserved hypothetical protein	FALSE	1.71165		TRUE	2.98709
CNAG_04974		conserved hypothetical protein	FALSE	-0.0308193		TRUE	1.0539
CNAG_04986		predicted protein	TRUE	-0.679852		FALSE	-0.642025
CNAG_04988		carboxypeptidase s	TRUE	5.85983		TRUE	6.72929
CNAG_04990		glutamate-5-semialdehyde dehydrogenase	FALSE	-0.39511		TRUE	-0.463592
CNAG_04991		conserved hypothetical protein	FALSE	-0.248368		TRUE	-0.78607
CNAG_05005		other/ULK protein kinase	FALSE	-0.151542		TRUE	0.786347
CNAG_05012		conserved hypothetical protein	FALSE	0.521091		TRUE	3.38519
CNAG_05015		catalase 4	FALSE	4.22881		TRUE	5.92971
CNAG_05017		GabA permease	TRUE	1.60511		TRUE	1.71187
CNAG_05029		meiotic Sister-Chromatid recombination aldehyde dehydrogenase	FALSE	-0.560094		TRUE	-1.39649
CNAG_05033		conserved hypothetical protein	TRUE	-0.896667		FALSE	-0.806781
CNAG_05038		conserved hypothetical protein	TRUE	-4.20437		TRUE	-3.88242
CNAG_05043		conserved hypothetical protein	FALSE	-0.640659		TRUE	-0.641388
CNAG_05050		ARF GTPase activator	FALSE	-0.426409		TRUE	-0.850109
CNAG_05055		C2H2 finger domain containing protein	FALSE	0.630571		TRUE	0.495974
CNAG_05084		phospholipase A-2-activating protein	FALSE	-0.480383		TRUE	-0.65808
CNAG_05085		deoxyhypusine hydroxylase	FALSE	2.82038		TRUE	-0.528923
CNAG_05100		ENTH domain-containing protein c	FALSE	-0.934048		TRUE	-0.982882
CNAG_05101		WD-repeat protein	FALSE	-0.0204392		TRUE	-0.661194
CNAG_05112		conserved hypothetical protein	TRUE	1.23481		TRUE	1.28113
CNAG_05115		sarcosine oxidase	TRUE	1.86529		TRUE	1.25322
CNAG_05136		ATPase	FALSE	-0.446196		TRUE	-0.787225
CNAG_05137		HDEL sequence binding protein	FALSE	-0.910561		TRUE	-1.84552
CNAG_05138		exo-beta-1,3-glucanase	FALSE	-0.207104		TRUE	0.875973
CNAG_05141		DUF803 domain-containing protein	FALSE	-0.591732		TRUE	-1.01223
CNAG_05153		conserved hypothetical protein	FALSE	-1.3953		TRUE	-1.2031
CNAG_05155		protein-tyrosine-phosphatase	FALSE	0.126097		TRUE	1.01773
CNAG_05159		hypothetical protein	TRUE	-1.65755		FALSE	-0.732862
CNAG_05161		conserved hypothetical protein	FALSE	-4.03985		TRUE	-4.73529
CNAG_05166		helicase SWR1	FALSE	-0.613974		TRUE	-0.619133
CNAG_05170		conserved hypothetical protein	TRUE	1.321		TRUE	1.55192
CNAG_05171		ccr4-not transcription complex	FALSE	-0.17072		TRUE	1.92825
CNAG_05178		conserved hypothetical protein	TRUE	2.43428		TRUE	3.49556
CNAG_05181		white collar 1 protein	FALSE	-0.804398		TRUE	-0.619665
CNAG_05189		conserved hypothetical protein	TRUE	-1.05085		FALSE	-1.2732
CNAG_05190		conserved hypothetical protein	FALSE	-0.871592		TRUE	-1.10016
CNAG_05192		predicted protein	FALSE	-2.85657		TRUE	-6.88579
CNAG_05198		DNA dependent ATPase	FALSE	0.707478		TRUE	0.815037
CNAG_05212		predicted protein	FALSE	-2.19528		TRUE	-3.72074
CNAG_05223		conserved hypothetical protein	FALSE	0.748167		TRUE	0.987508
CNAG_05242		conserved hypothetical protein	FALSE	-0.509448		TRUE	-0.664159
CNAG_05243		xylulokinase	FALSE	-0.297044		TRUE	-0.806996
CNAG_05250		telomere maintenance protein	TRUE	0.805032		FALSE	0.820933
CNAG_05253		conserved hypothetical protein	FALSE	0.927815		TRUE	1.2661
CNAG_05254		UDP-galactose transporter	FALSE	-0.163827		TRUE	-1.0294
CNAG_05256		catalase	FALSE	1.00882		TRUE	1.11515
CNAG_05262		conserved hypothetical protein	FALSE	-0.176075		TRUE	-0.281779
CNAG_05270		pseudouridine synthase	FALSE	-0.317764		TRUE	-0.766104
CNAG_05272		conserved hypothetical protein	FALSE	-0.65273		TRUE	-3.44116
CNAG_05274		STE/STE20/YSK protein kinase	FALSE	-0.413446		TRUE	-0.760528
CNAG_05276		histone deacetylase 1-1	FALSE	-0.333237		TRUE	-0.492591
CNAG_05278		hypothetical protein	TRUE	11.3862		TRUE	9.6654
CNAG_05279		conserved hypothetical protein	TRUE	10.1928		TRUE	10.4484
CNAG_05283		coenzyme A transporter	FALSE	0.818798		TRUE	0.830871
CNAG_05296		metallochaperone	TRUE	2.25107		FALSE	1.78401
CNAG_05298		conserved hypothetical protein	FALSE	-0.00999337		TRUE	-0.851653
CNAG_05300		mitochondrial carrier protein	TRUE	1.76135		FALSE	2.33144
CNAG_05302		amine oxidase	TRUE	1.99645		TRUE	1.34354
CNAG_05307		DUF1716 domain-containing protein	FALSE	-0.408053		TRUE	-0.42852
CNAG_05312		conserved hypothetical protein	FALSE	0.623484		TRUE	-0.874699
CNAG_05316		inositol oxygenase	TRUE	4.61465		TRUE	2.65208
CNAG_05317		phytanoyl-CoA dioxygenase family protein	FALSE	-0.382115		TRUE	-0.934582
CNAG_05320		oxidoreductase family protein	FALSE	0.981831		TRUE	1.24018
CNAG_05324		sugar transporter	TRUE	4.33346		TRUE	2.51581
CNAG_05329		NAD-binding Rossmann fold oxidoreductase family protein	TRUE	4.65751		TRUE	7.24121
CNAG_05343		conserved hypothetical protein	TRUE	0.561938		FALSE	0.607399
CNAG_05351		phosphomannomutase	FALSE	-0.489905		TRUE	-1.13309
CNAG_05353		conserved hypothetical protein	FALSE	-0.617696		TRUE	-0.832537
CNAG_05354		conserved hypothetical protein	TRUE	-1.37123		FALSE	-4.71531
CNAG_05366		eukaryotic translation initiation factor 2A	FALSE	-0.126307		TRUE	-0.539807
CNAG_05372		B2-aldehyde-forming enzyme	TRUE	-1.29808		TRUE	-1.79435
CNAG_05374		chromosome transmission fidelity protein 18	FALSE	-1.49765		TRUE	-1.71803
CNAG_05379		regucalcin family protein	TRUE	1.9877		TRUE	2.36887
CNAG_05383		conserved hypothetical protein	FALSE	1.1617		TRUE	1.49453
CNAG_05385		conserved hypothetical protein	FALSE	-0.732438		TRUE	-0.3692
CNAG_05392		specific RNA polymerase II transcription factor	TRUE	1.67971		TRUE	1.44394
CNAG_05397		conserved hypothetical protein	TRUE	1.99883		TRUE	4.7542
CNAG_05415		conserved hypothetical protein	TRUE	-3.86383		FALSE	-4.25424
CNAG_05423		SET domain-containing protein	FALSE	0.597015		TRUE	0.636689
CNAG_05429		conserved hypothetical protein	FALSE	-3.19941		TRUE	-3.75034
CNAG_05430		conserved hypothetical protein	TRUE	-1.80851		TRUE	-0.953445
CNAG_05441		lipid particle protein	FALSE	0.89134		TRUE	1.24787
CNAG_05449		conserved hypothetical protein	TRUE	6.88984		TRUE	5.66193
CNAG_05459		Pi-transporter A-1	FALSE	-0.467995		TRUE	-1.44532
CNAG_05460		2-dehydropantoate 2-reductase	TRUE	-1.0696		TRUE	-1.10734
CNAG_05468		DNA-(apurinic or apyrimidinic site) lyase	TRUE	-1.05997		TRUE	-4.90498
CNAG_05475		proteasome subunit alpha type 5	FALSE	-0.508983		TRUE	-0.789031
CNAG_05477		conserved hypothetical protein	FALSE	-0.449904		TRUE	-0.487697
CNAG_05478		SNF7 family protein	FALSE	0.673128		TRUE	1.34004
CNAG_05479		conserved hypothetical protein	TRUE	2.88502		TRUE	2.74362
CNAG_05482		conserved hypothetical protein	FALSE	0.600425		TRUE	1.22139
CNAG_05509		imidazoleglycerol-phosphate dehydratase	FALSE	1.16426		TRUE	0.572996
CNAG_05510		conserved hypothetical protein	FALSE	-0.540472		TRUE	-0.583435
CNAG_05512		conserved hypothetical protein	FALSE	-0.205586		TRUE	-0.634666
CNAG_05513		septum-promoting GTP-binding protein 1	FALSE	-1.15021		TRUE	-6.86179
CNAG_05523		conserved hypothetical protein	FALSE	1.70943		TRUE	1.58902
CNAG_05533		conserved hypothetical protein	FALSE	-0.266456		TRUE	0.818608
CNAG_05536		conserved hypothetical protein	FALSE	-3.28504		TRUE	-3.51156
CNAG_05541		kinase regulator	TRUE	-1.79401		TRUE	-4.6026
CNAG_05552		transcription activator snf2l1	TRUE	-1.03739		TRUE	-0.947566
CNAG_05562	PBX2	conserved hypothetical protein	TRUE	-0.534343		TRUE	-0.632776
CNAG_05564		peroxisome assembly protein per8	FALSE	-1.12573		TRUE	-4.45568
CNAG_05573		conserved hypothetical protein	FALSE	0.186091		TRUE	-0.763152
CNAG_05576		conserved hypothetical protein	FALSE	-3.68797		TRUE	-3.72907
CNAG_05583		glucosylceramide synthase	TRUE	-0.330256		FALSE	-0.334066
CNAG_05586		conserved hypothetical protein	FALSE	-0.0885901		TRUE	-1.46148
CNAG_05591		conserved hypothetical protein	FALSE	-1.5066		TRUE	-4.24138
CNAG_05598		conserved hypothetical protein	TRUE	0.984397		TRUE	0.913271
CNAG_05602		1-pyrroline-5-carboxylate dehydrogenase	FALSE	-0.0826357		TRUE	0.880912
CNAG_05614		UPF0135 protein	FALSE	-1.21467		TRUE	-4.8313
CNAG_05621		dihydrofolate synthase	FALSE	-0.250338		TRUE	-0.935304
CNAG_05629		endoribonuclease YSH1	TRUE	-0.498069		FALSE	-0.284952
CNAG_05632		conserved hypothetical protein	TRUE	1.31299		FALSE	1.11911
CNAG_05637		conserved hypothetical protein	TRUE	-1.47096		TRUE	-0.881135
CNAG_05638		conserved hypothetical protein	FALSE	-0.36488		TRUE	0.616295
CNAG_05641		conserved hypothetical protein	FALSE	0.743695		TRUE	5.9985
CNAG_05643		conserved hypothetical protein	FALSE	1.426		TRUE	1.9903
CNAG_05649		conserved hypothetical protein	FALSE	0.971209		TRUE	3.02629
CNAG_05652		cytoplasmic protein	FALSE	0.934668		TRUE	0.948223
CNAG_05654		conserved hypothetical protein	FALSE	2.00643		TRUE	3.49176
CNAG_05655		EF-hand calcium-binding protein	FALSE	-4.64829		TRUE	-4.18218
CNAG_05657		cytoplasmic protein	FALSE	-1.06693		TRUE	-1.75327
CNAG_05662		sugar transporter	TRUE	-1.42357		TRUE	-1.19021
CNAG_05671		oxidation resistance protein 1	FALSE	0.322272		TRUE	0.900778
CNAG_05674		Sly41p	FALSE	-1.31034		TRUE	-0.985687
CNAG_05695		glucosamine 6-phosphate N-acetyltransferase	FALSE	-0.519904		TRUE	-0.636713
CNAG_05697		conserved hypothetical protein	FALSE	0.258226		TRUE	0.973304
CNAG_05701		actin lateral binding protein	TRUE	-0.798833		FALSE	-0.704838
CNAG_05705		conserved hypothetical protein	FALSE	-0.318586		TRUE	-4.59596
CNAG_05707		cytoplasmic protein	TRUE	1.83733		FALSE	4.27233
CNAG_05708		ubiquitin carboxyl-terminal hydrolase 14	FALSE	-0.383376		TRUE	-0.727074
CNAG_05711		conserved hypothetical protein	FALSE	0.0802475		TRUE	-0.809311
CNAG_05721		peroxisomal hydratase-dehydrogenase-epimerase	TRUE	-1.41323		TRUE	-3.98381
CNAG_05722		alanine-tRNA ligase	TRUE	-0.79849		TRUE	-0.912964
CNAG_05723		alcohol dehydrogenase	TRUE	1.27646		TRUE	1.54037
CNAG_05731		glyoxal oxidase	FALSE	0.628845		TRUE	0.632689
CNAG_05735		hypothetical protein	FALSE	-0.547358		TRUE	-0.655941
CNAG_05739		conserved hypothetical protein	FALSE	-0.773148		TRUE	-4.07912
CNAG_05742		conserved hypothetical protein	FALSE	-0.290805		TRUE	-0.65448
CNAG_05748		bromodomain and PHD finger-containing protein 3	FALSE	-0.314657		TRUE	-0.796272
CNAG_05752		kinesin	FALSE	-0.927847		TRUE	-2.95019
CNAG_05759		acetyl-CoA carboxylase	FALSE	-1.35457		TRUE	-1.56903
CNAG_05764		30s ribosomal protein s5	FALSE	-0.407288		TRUE	-0.689483
CNAG_05769		cytoplasmic protein	FALSE	-0.105521		TRUE	-1.41291
CNAG_05774		conserved hypothetical protein	TRUE	1.54539		FALSE	1.72671
CNAG_05775		conserved hypothetical protein	FALSE	-1.5638		TRUE	-4.03435
CNAG_05781		dynein	TRUE	-4.97493		TRUE	-5.52845
CNAG_05785		conserved hypothetical protein	TRUE	-1.64519		FALSE	-0.181054
CNAG_05786		hypothetical protein	TRUE	-1.25554		TRUE	-4.69658
CNAG_05794		mps1 binder	FALSE	-0.85119		TRUE	-5.22603
CNAG_05795		nuclear mRNA splicing protein	FALSE	-0.718654		TRUE	-1.48295
CNAG_05804		conserved hypothetical protein	TRUE	-0.606059		FALSE	-0.698836
CNAG_05825		ATP dependent DNA helicase	TRUE	-1.32022		TRUE	-1.80697
CNAG_05827		tRNA binding protein	FALSE	-0.0652436		TRUE	-0.790503
CNAG_05829		conserved hypothetical protein	TRUE	-1.05025		FALSE	-0.588622
CNAG_05841		conserved hypothetical protein	FALSE	-1.52518		TRUE	-0.684511
CNAG_05844		mitochondrial import inner membrane translocase subunit TIM8	TRUE	-1.11874		TRUE	4.20877
CNAG_05847		thioredoxin-disulfide reductase	TRUE	6.48015		TRUE	5.05901
CNAG_05848		rRNA primary transcript binding protein	FALSE	-0.763969		TRUE	-1.00187
CNAG_05852		heme oxygenase 2	TRUE	0.863362		FALSE	0.606001
CNAG_05861		conserved hypothetical protein	FALSE	0.424136		TRUE	-3.50204
CNAG_05863		conserved hypothetical protein	TRUE	-1.47856		TRUE	-4.95531
CNAG_05867		L-fucose transporter	TRUE	-0.963241		TRUE	-2.03125
CNAG_05871		conserved hypothetical protein	FALSE	0.91613		TRUE	1.62384
CNAG_05874		conserved hypothetical protein	TRUE	0.563311		FALSE	-0.273829
CNAG_05877		transcription/repair factor TFIIH subunit Tfb3	FALSE	-1.00826		TRUE	-4.07412
CNAG_05894		motor	FALSE	-0.439556		TRUE	-0.982389
CNAG_05895		cleavage and polyadenylation specific protein	FALSE	-0.714972		TRUE	-0.943217
CNAG_05896		Uba2	TRUE	-1.13948		TRUE	-1.23699
CNAG_05900		glycine-tRNA ligase	FALSE	-0.576362		TRUE	-1.11774
CNAG_05903		conserved hypothetical protein	FALSE	0.149375		TRUE	0.779585
CNAG_05905		transcription factor iiib 70 kd subunit	FALSE	-0.0882792		TRUE	-0.615923
CNAG_05913		alpha-glucosidase	FALSE	0.475091		TRUE	1.15255
CNAG_05915		hypothetical protein	FALSE	0.756396		TRUE	0.986072
CNAG_05925		septin ring protein	TRUE	-0.81413		TRUE	-1.21617
CNAG_05927		conserved hypothetical protein	FALSE	-0.495303		TRUE	-1.00438
CNAG_05932		peptidyl-prolyl cis-trans isomerase D	FALSE	-0.229102		TRUE	0.888311
CNAG_05962		conserved hypothetical protein	FALSE	-2.42433		TRUE	0.774448
CNAG_05963		conserved hypothetical protein	TRUE	-1.103		TRUE	-1.28608
CNAG_05974		predicted protein	FALSE	0.723921		TRUE	1.03316
CNAG_05975		3' tRNA processing endoribonuclease	FALSE	-0.113241		TRUE	-0.872152
CNAG_05977		membrane protein	TRUE	-0.956728		FALSE	-0.460948
CNAG_05978		glutamate-tRNA ligase	FALSE	-0.884961		TRUE	-1.0507
CNAG_05980		predicted protein	FALSE	-0.410679		TRUE	-1.14913
CNAG_05982		maltose porter	FALSE	-0.955081		TRUE	-3.65124
CNAG_05993		transmembrane transporter Liz1p	TRUE	1.92674		TRUE	2.49007
CNAG_05994		multidrug transporter	TRUE	1.11748		TRUE	1.20537
CNAG_05996		amino acid transporter	FALSE	1.30455		TRUE	1.09899
CNAG_05998		rho GTPase	TRUE	-0.992592		TRUE	-4.4675
CNAG_06008		asparaginase	FALSE	0.994721		TRUE	1.40412
CNAG_06009		cyclohydrolase	FALSE	0.894869		TRUE	0.781198
CNAG_06028		conserved hypothetical protein	TRUE	-1.2763		FALSE	-3.35887
CNAG_06029		conserved hypothetical protein	FALSE	0.212845		TRUE	1.06214
CNAG_06052		galactose-1-phosphate uridylyltransferase	FALSE	-0.10714		TRUE	1.66058
CNAG_06056		conserved hypothetical protein	FALSE	1.6495		TRUE	1.80358
CNAG_06063		cytochrome c oxidase assembly protein cox15	FALSE	-0.324095		TRUE	-1.00972
CNAG_06068		conserved hypothetical protein	FALSE	-0.804782		TRUE	-0.605616
CNAG_06075		conserved hypothetical protein	FALSE	0.999524		TRUE	1.92748
CNAG_06079		DNA polymerase processivity factor	FALSE	-0.727139		TRUE	-0.69914
CNAG_06092		cyclin	FALSE	-1.0334		TRUE	-0.986853
CNAG_06102		eukaryotic ADP/ATP carrier	TRUE	-0.868978		TRUE	-1.33588
CNAG_06106		chaperone regulator	FALSE	0.506214		TRUE	1.93412
CNAG_06115		conserved hypothetical protein	TRUE	3.71847		FALSE	4.65509
CNAG_06117		conserved hypothetical protein	FALSE	-0.126421		TRUE	-3.02508
CNAG_06131		conserved hypothetical protein	FALSE	-0.446074		TRUE	-0.552398
CNAG_06139		conserved hypothetical protein	FALSE	-2.4657		TRUE	-6.14427
CNAG_06142		alpha DNA polymerase	TRUE	-1.61485		TRUE	-4.38759
CNAG_06148		conserved hypothetical protein	FALSE	-0.233176		TRUE	-0.878123
CNAG_06150		heat-shock protein 90	FALSE	-0.269903		TRUE	1.51887
CNAG_06157		conserved hypothetical protein	FALSE	-0.0293651		TRUE	1.26996
CNAG_06162		conserved hypothetical protein	FALSE	0.0855869		TRUE	-3.36026
CNAG_06163		conserved hypothetical protein	FALSE	-0.284576		TRUE	-0.704606
CNAG_06170		carboxylesterase	FALSE	-0.149512		TRUE	-0.781982
CNAG_06182		cell division control protein 54	TRUE	-1.52185		TRUE	-4.89141
CNAG_06183		origin recognition complex subunit 4	FALSE	-1.44477		TRUE	-1.24559
CNAG_06194		conserved hypothetical protein	TRUE	2.64949		FALSE	1.87674
CNAG_06199		nuclear DNA helicase II	FALSE	-0.556719		TRUE	-0.978626
CNAG_06200		conserved hypothetical protein	FALSE	-0.388933		TRUE	-0.639796
CNAG_06201		conserved hypothetical protein	FALSE	0.702824		TRUE	1.01166
CNAG_06203		conserved hypothetical protein	TRUE	6.97988		TRUE	2.43171
CNAG_06204		high-affinity nicotinic acid transporter	FALSE	0.914134		TRUE	2.02625
CNAG_06218		amidase protein	FALSE	-0.543875		TRUE	-1.05385
CNAG_06224		nuclear movement protein nudC	TRUE	-1.55786		FALSE	-0.874203
CNAG_06227		conserved hypothetical protein	FALSE	-1.50325		TRUE	-3.80396
CNAG_06229		conserved hypothetical protein	FALSE	0.107774		TRUE	1.93277
CNAG_06231		ribosomal protein L13A	FALSE	0.0196387		TRUE	-0.80107
CNAG_06232		TFC7	FALSE	0.945113		TRUE	1.94328
CNAG_06238		conserved hypothetical protein	FALSE	-0.0234795		TRUE	1.1733
CNAG_06239		conserved hypothetical protein	TRUE	2.48182		TRUE	3.16086
CNAG_06241		acidic laccase	TRUE	3.84618		FALSE	1.05834
CNAG_06242		high-affinity iron permease CaFTR1	TRUE	4.02511		FALSE	1.10051
CNAG_06244		conserved hypothetical protein	FALSE	0.0681317		TRUE	1.66392
CNAG_06249		taurine catabolism dioxygenase TauD	TRUE	-2.09435		FALSE	0.496414
CNAG_06250		conserved hypothetical protein	TRUE	-4.52397		FALSE	-3.3921
CNAG_06251		ser/Thr protein phosphatase family protein	TRUE	3.01246		FALSE	2.99461
CNAG_06259		alpha-glucoside:hydrogen symporter	TRUE	4.74366		TRUE	4.51478
CNAG_06260		hydrolase	FALSE	-0.819712		TRUE	-3.87124
CNAG_06272		conserved hypothetical protein	FALSE	-0.915061		TRUE	-0.977369
CNAG_06273		Rrs1 protein	TRUE	1.41272		FALSE	0.79844
CNAG_06286		conserved hypothetical protein	FALSE	1.8599		TRUE	5.4664
CNAG_06291		deacetylase	TRUE	3.86274		TRUE	6.81564
CNAG_06294		DUF1338 domain-containing protein	FALSE	2.0089		TRUE	2.21089
CNAG_06298		conserved hypothetical protein	FALSE	3.98079		TRUE	2.9636
CNAG_06320		conserved hypothetical protein	FALSE	-0.76336		TRUE	-0.773126
CNAG_06322		conserved hypothetical protein	TRUE	0.897346		TRUE	1.33476
CNAG_06328		conserved hypothetical protein	FALSE	-5.22239		TRUE	-5.38679
CNAG_06330		conserved hypothetical protein	TRUE	3.07041		FALSE	-3.51176
CNAG_06333		DNA replication factor	FALSE	-0.416071		TRUE	-0.707841
CNAG_06334		conserved hypothetical protein	FALSE	0.311383		TRUE	1.57268
CNAG_06335		kinesin	TRUE	-3.52069		FALSE	-3.18905
CNAG_06336		glucan 1,3 beta-glucosidase protein	FALSE	0.480986		TRUE	0.918623
CNAG_06342		SUMO activating enzyme	FALSE	-0.532331		TRUE	-1.37529
CNAG_06346		conserved hypothetical protein	FALSE	0.75746		TRUE	-1.86672
CNAG_06347		conserved hypothetical protein	TRUE	-2.30077		TRUE	-2.28455
CNAG_06350		conserved hypothetical protein	TRUE	-0.612879		TRUE	-0.757885
CNAG_06351		conserved hypothetical protein	FALSE	-1.08221		TRUE	-0.916983
CNAG_06352		conserved hypothetical protein	FALSE	-1.32736		TRUE	-3.92493
CNAG_06353		pseudouridylate synthase	FALSE	-0.649492		TRUE	-1.21621
CNAG_06354		conserved hypothetical protein	FALSE	-2.32103		TRUE	-3.27203
CNAG_06362		conserved hypothetical protein	FALSE	-0.70587		TRUE	-0.878315
CNAG_06370		branched-chain-amino-acid aminotransferase	FALSE	-1.46731		TRUE	-1.0944
CNAG_06372		hypothetical protein	FALSE	1.15881		TRUE	1.6474
CNAG_06373		conserved hypothetical protein	TRUE	2.61288		TRUE	2.30979
CNAG_06374		malate dehydrogenase	TRUE	2.98846		TRUE	3.34223
CNAG_06381		DUF221 family protein	FALSE	0.626435		TRUE	0.764959
CNAG_06383		cytoplasmic protein	FALSE	0.815801		TRUE	0.904644
CNAG_06387		ubiquitin-protein ligase	TRUE	-0.861394		TRUE	-0.865856
CNAG_06388		conserved hypothetical protein	TRUE	5.36562		FALSE	3.41747
CNAG_06401		conserved hypothetical protein	FALSE	0.74917		TRUE	1.10809
CNAG_06404		conserved hypothetical protein	FALSE	1.82995		TRUE	1.7621
CNAG_06406		conserved hypothetical protein	FALSE	-0.87298		TRUE	-5.16258
CNAG_06408		conserved hypothetical protein	TRUE	-4.70677		TRUE	-4.47253
CNAG_06412		conserved hypothetical protein	FALSE	0.274259		TRUE	-0.406542
CNAG_06420		citrate transport protein	FALSE	-0.156471		TRUE	-0.703494
CNAG_06421		acetolactate synthase	FALSE	-0.214594		TRUE	-0.942417
CNAG_06422		conserved hypothetical protein	FALSE	-0.334205		TRUE	-5.13498
CNAG_06431		acyl-CoA oxidase	FALSE	-1.56326		TRUE	-4.06492
CNAG_06434		hsk1-interacting molecule 1	TRUE	-0.853876		FALSE	-0.598267
CNAG_06443		heat shock protein 70	FALSE	0.0812444		TRUE	0.496917
CNAG_06448		cystathionine gamma-lyase	TRUE	-2.11938		FALSE	-1.72683
CNAG_06450		conserved hypothetical protein	FALSE	-0.583255		TRUE	-0.642222
CNAG_06460		conserved hypothetical protein	TRUE	0.977834		TRUE	1.22462
CNAG_06474		heterogeneous nuclear ribonucleoprotein HRP1	FALSE	-0.520423		TRUE	-0.644353
CNAG_06486		conserved hypothetical protein	TRUE	-0.854655		TRUE	-0.961025
CNAG_06493		conserved hypothetical protein	FALSE	0.519998		TRUE	1.13423
CNAG_06494		cold-induced thioredoxin domain-containing protein	TRUE	-1.14305		FALSE	-0.295364
CNAG_06499		Ppapdc1 protein	FALSE	0.850209		TRUE	1.51899
CNAG_06500		arginine metabolism transcriptional control protein	TRUE	1.36205		FALSE	0.754064
CNAG_06509		conserved hypothetical protein	FALSE	-0.10397		TRUE	-2.88322
CNAG_06512		pirin domain-containing protein domain-containing protein	TRUE	1.26906		TRUE	1.69646
CNAG_06515		UPF0271 protein	TRUE	2.41797		FALSE	1.26224
CNAG_06516		conserved hypothetical protein	FALSE	2.00703		TRUE	1.68106
CNAG_06524		conserved hypothetical protein	TRUE	6.59044		TRUE	5.00726
CNAG_06533		ATP-dependent permease	FALSE	0.138417		TRUE	0.974683
CNAG_06539		monocarboxylic acid transporter	FALSE	6.24439		TRUE	7.23035
CNAG_06541		conserved hypothetical protein	FALSE	-0.421816		TRUE	0.878163
CNAG_06545		pim1 protein + RNA transport protein 2	FALSE	-0.984297		TRUE	-1.20756
CNAG_06548		endoplasmic reticulum protein	TRUE	-0.723643		FALSE	-1.28185
CNAG_06554		FAD dependent oxidoreductase superfamily	TRUE	2.1562		TRUE	1.68452
CNAG_06555		aromatic amino acid aminotransferase	FALSE	0.695158		TRUE	1.3449
CNAG_06556		oxidoreductase	TRUE	7.7643		TRUE	7.76998
CNAG_06557		membrane protein	FALSE	6.59875		TRUE	8.80561
CNAG_06559		conserved hypothetical protein	FALSE	0.294768		TRUE	5.17714
CNAG_06564		clathrin-coated vesicle protein	FALSE	-0.52584		TRUE	-0.730571
CNAG_06565		conserved hypothetical protein	FALSE	-1.27153		TRUE	1.32599
CNAG_06567		conserved hypothetical protein	FALSE	-1.6271		TRUE	-1.52076
CNAG_06568		serine/threonine protein kinase	FALSE	-1.12199		TRUE	-1.32976
CNAG_06588		conserved hypothetical protein	FALSE	-0.771525		TRUE	-1.14698
CNAG_06592		ubiquitin conjugating enzyme	FALSE	-0.0595225		TRUE	0.8013
CNAG_06597		transcription factor SPT8	FALSE	-0.489407		TRUE	-0.446087
CNAG_06599		conserved hypothetical protein	FALSE	-4.41439		TRUE	-4.39406
CNAG_06607		DNA polymerase alpha catalytic subunit	TRUE	-1.21483		TRUE	-1.8657
CNAG_06608		conserved hypothetical protein	TRUE	-1.82564		TRUE	-5.03161
CNAG_06620		ATP/GTP/Ca++ binding protein	TRUE	-0.681437		FALSE	-0.576143
CNAG_06623		myo-inositol oxygenase	FALSE	1.44411		TRUE	1.4898
CNAG_06631		myosin heavy chain	FALSE	-0.697602		TRUE	-0.879829
CNAG_06634		epsilon DNA polymerase	FALSE	-0.904633		TRUE	-4.003
CNAG_06635		CCR4-NOT transcription complex	FALSE	-0.69462		TRUE	-0.607432
CNAG_06643		conserved hypothetical protein	FALSE	-1.07491		TRUE	-4.20499
CNAG_06650		predicted protein	TRUE	2.88769		TRUE	3.27966
CNAG_06651		amidohydrolase	TRUE	7.68676		TRUE	6.91836
CNAG_06654		conserved hypothetical protein	FALSE	-3.80159		TRUE	-4.71066
CNAG_06659		beta-hexosaminidase	FALSE	0.970679		TRUE	0.695763
CNAG_06668		mitochondrial protein	FALSE	1.17683		TRUE	1.97279
CNAG_06672		formate dehydrogenase	TRUE	4.52705		FALSE	1.65235
CNAG_06678		enzyme activator	FALSE	-0.789095		TRUE	-1.17276
CNAG_06679		anthranilate synthase	TRUE	-0.927235		FALSE	-0.697122
CNAG_06687		conserved hypothetical protein	FALSE	-0.905031		TRUE	-0.888946
CNAG_06690		conserved hypothetical protein	TRUE	-0.717776		FALSE	-0.507506
CNAG_06698		phosphatase	FALSE	1.40909		TRUE	1.0988
CNAG_06708		deoxycytidylate deaminase	FALSE	-0.502889		TRUE	-1.45173
CNAG_06713		cysteine-tRNA ligase	TRUE	-0.758924		TRUE	-0.499168
CNAG_06722		conserved hypothetical protein	FALSE	0.98946		TRUE	1.12675
CNAG_06725		DNA polymerase Delta	FALSE	-1.35277		TRUE	-4.23551
CNAG_06728		kinesin	TRUE	-1.11949		TRUE	-2.11366
CNAG_06732		conserved hypothetical protein	FALSE	-0.0401579		TRUE	0.56671
CNAG_06733		conserved hypothetical protein	FALSE	0.0512953		TRUE	0.545111
CNAG_06739		adenosylmethionine-8-amino-7-oxononanoate transaminase	FALSE	-0.303046		TRUE	-1.21867
CNAG_06742		cytoplasmic protein	TRUE	1.05549		TRUE	0.666222
CNAG_06743		conserved hypothetical protein	TRUE	1.68479		TRUE	1.66475
CNAG_06761		siderophore-iron transporter Str1	TRUE	1.99057		TRUE	1.14385
CNAG_06762		conserved hypothetical protein	FALSE	-0.396658		TRUE	-0.958126
CNAG_06763		seryl-tRNA synthetase	FALSE	-0.435737		TRUE	-1.75294
CNAG_06764		short-chain dehydrogenase	TRUE	-2.39789		TRUE	-1.33605
CNAG_06771		conserved hypothetical protein	FALSE	1.90091		TRUE	5.08852
CNAG_06774		tRNA (guanine-N7-)-methyltransferase	FALSE	2.00008		TRUE	-1.31701
CNAG_06778		serine/threonine kinase receptor associated protein	FALSE	-0.734396		TRUE	-1.42892
CNAG_06779		pre-mRNA splicing factor	FALSE	-0.121303		TRUE	-0.567738
CNAG_06781		conserved hypothetical protein	FALSE	1.16821		TRUE	0.944163
CNAG_06791		conserved hypothetical protein	FALSE	0.588074		TRUE	1.57819
CNAG_06793		exonuclease	TRUE	-4.21623		TRUE	-4.12796
CNAG_06795		conserved hypothetical protein	FALSE	-0.667243		TRUE	-0.918143
CNAG_06796		conserved hypothetical protein	FALSE	-2.61017		TRUE	-2.96494
CNAG_06800		conserved hypothetical protein	FALSE	1.01638		TRUE	1.83152
CNAG_06808	CPRα	pheromone receptor CPRalpha	FALSE	1.11637		TRUE	0.747022
CNAG_06812		SPO14	FALSE	-0.360067		TRUE	-0.568697
CNAG_06813	CAP1	CAP1	FALSE	-0.588269		TRUE	-0.998842
CNAG_06814		SXI1	FALSE	0.0625483		TRUE	1.20002
CNAG_06816		FCY1	TRUE	4.46699		FALSE	3.55015
CNAG_06817		UAP1	FALSE	2.48662		TRUE	2.51077
CNAG_06818		163.m06383p	TRUE	1.03925		FALSE	1.20573
CNAG_06821		ferric reductase transmembrane component 4	TRUE	1.72974		TRUE	0.82531
CNAG_06827		conserved hypothetical protein	TRUE	2.50562		TRUE	2.17553
CNAG_06836		oxidoreductase	TRUE	4.99958		TRUE	4.26871
CNAG_06838		mitochondrial RNA helicase	FALSE	-0.305677		TRUE	-0.713609
CNAG_06839		phosphatidyl-N-methylethanolamine N-methyltransferase	FALSE	-0.0254954		TRUE	-0.71455
CNAG_06852		conserved hypothetical protein	FALSE	-4.69395		TRUE	-2.87162
CNAG_06860		nuclear protein	FALSE	-0.58801		TRUE	-0.958322
CNAG_06863		conserved hypothetical protein	FALSE	1.06561		TRUE	-4.7999
CNAG_06865		conserved hypothetical protein	TRUE	0.757328		FALSE	0.285524
CNAG_06874		HpcH/HpaI aldolase/citrate lyase family protein	FALSE	-0.192525		TRUE	-0.568306
CNAG_06879		conserved hypothetical protein	FALSE	0.726169		TRUE	1.02522
CNAG_06880		mitochondrial protein	FALSE	0.234686		TRUE	0.876688
CNAG_06881		shwachman-Bodian-Diamond syndrome	FALSE	0.367541		TRUE	1.18142
CNAG_06887		VMA21 homolog predicted to function in assembly of V-ATPase	FALSE	0.26454		TRUE	-0.516216
CNAG_06892		preconditioning-inducible gene 1 protein	FALSE	0.322743		TRUE	0.938152
CNAG_06901		UDP-N-acetylglucosamine-dolichyl	TRUE	1.2975		TRUE	1.37698
CNAG_06908		pyridoxine biosynthesis protein	FALSE	0.236895		TRUE	-0.357169
CNAG_06909		ABC transporter family protein	FALSE	0.0460631		TRUE	0.62535
CNAG_06910		beta-lactamase domain-containing protein	TRUE	6.77159		TRUE	5.46724
CNAG_06913		L-serine ammonia-lyase	TRUE	4.03083		TRUE	4.05631
CNAG_06917		thiol-specific antioxidant protein 3	FALSE	-1.75243		TRUE	-1.58035
CNAG_06923		phosphoketolase	TRUE	1.55525		TRUE	1.16969
CNAG_06924		beta-fructofuranosidase	FALSE	0.26988		TRUE	1.63017
CNAG_06929		ras GTPase-activating protein	FALSE	-0.280656		TRUE	-0.771048
CNAG_06947		conserved hypothetical protein	FALSE	-0.459548		TRUE	-1.39405
CNAG_06949		hypothetical protein	TRUE	-1.25667		FALSE	-0.931101
CNAG_06967		phytase	TRUE	-0.99379		TRUE	-1.09299
CNAG_06976		ferric-chelate reductase	TRUE	6.25893		FALSE	2.76305
CNAG_06986		sugar transporter	FALSE	-2.29778		TRUE	-1.98115
CNAG_06993		conserved hypothetical protein	FALSE	0.97167		TRUE	0.896287
CNAG_07004		LPD1	FALSE	0.0587896		TRUE	-0.513055
CNAG_07030		conserved hypothetical protein	FALSE	-0.317092		TRUE	-1.19095
CNAG_07108		TIP120-family protein TIP120B	FALSE	-0.52145		TRUE	-0.426621
CNAG_07162		DNA replication origin binding protein	TRUE	-4.16683		FALSE	-3.8169
CNAG_07164		Aim25p	FALSE	-0.125261		TRUE	0.591503
CNAG_07309		pelota	TRUE	1.34867		TRUE	1.58031
CNAG_07310		conserved hypothetical protein	TRUE	1.14286		TRUE	1.63414
CNAG_07311		transcription regulator	FALSE	-0.481208		TRUE	-1.30534
CNAG_07318		gamma-adaptin	TRUE	-0.864548		FALSE	-0.756081
CNAG_07321		conserved hypothetical protein	TRUE	-3.86568		FALSE	-3.31007
CNAG_07324		conserved hypothetical protein	FALSE	0.683671		TRUE	0.80383
CNAG_07327		conserved hypothetical protein	FALSE	0.543657		TRUE	0.983243
CNAG_07334		ferric reductase transmembrane component	FALSE	-0.616126		TRUE	-0.64422
CNAG_07337		conserved hypothetical protein	FALSE	-0.668755		TRUE	-1.0756
CNAG_07339		conserved hypothetical protein	FALSE	0.699903		TRUE	0.84609
CNAG_07341		conserved hypothetical protein	FALSE	-0.906821		TRUE	-4.02512
CNAG_07347		heat shock protein	FALSE	0.309048		TRUE	1.85485
CNAG_07348		phosphopantothenoylcysteine decarboxylase	FALSE	0.484975		TRUE	-0.715967
CNAG_07349		conserved hypothetical protein	FALSE	-0.0951364		TRUE	-0.895838
CNAG_07355		conserved hypothetical protein	TRUE	-3.53043		FALSE	-2.89515
CNAG_07361		conserved hypothetical protein	FALSE	1.19435		TRUE	1.54349
CNAG_07364		conserved hypothetical protein	FALSE	-0.93964		TRUE	-0.787735
CNAG_07367		amino acid transporter	TRUE	7.27072		TRUE	7.77387
CNAG_07377		histone acetyltransferase	TRUE	-0.748665		TRUE	-0.99473
CNAG_07378		RhoGAP domain containing protein	FALSE	-0.523478		TRUE	-3.45147
CNAG_07386		conserved hypothetical protein	TRUE	3.63506		FALSE	1.00516
CNAG_07387		siderophore-iron transporter Str3	TRUE	3.38878		TRUE	3.363
CNAG_07388		predicted protein	TRUE	10.4588		TRUE	9.93965
CNAG_07400		aspartate-tRNA ligase	FALSE	-0.625369		TRUE	-0.806247
CNAG_07410		CID1	FALSE	-0.120719		TRUE	-0.572222
CNAG_07411		RUM1	FALSE	-0.689405		TRUE	-0.762622
CNAG_07415		conserved hypothetical protein	TRUE	-1.24434		TRUE	-1.3337
CNAG_07418		defective in Cullin neddylation protein 1	FALSE	-0.933348		TRUE	-1.34117
CNAG_07434		conserved hypothetical protein	FALSE	-0.646795		TRUE	0.604251
CNAG_07437		3-keto sterol reductase	FALSE	-0.719684		TRUE	-4.47367
CNAG_07446		mitochondrial protein	FALSE	0.54314		TRUE	0.699141
CNAG_07448		urea transporter	TRUE	1.69827		TRUE	1.75812
CNAG_07464		transcription factor	TRUE	-0.833107		TRUE	-1.98041
CNAG_07473		valine-tRNA ligase	FALSE	-0.468525		TRUE	-1.05505
CNAG_07476		conserved hypothetical protein	FALSE	1.41449		TRUE	1.43747
CNAG_07481		conserved hypothetical protein	FALSE	0.716133		TRUE	0.818328
CNAG_07487		structural molecule	FALSE	0.242266		TRUE	-0.371711
CNAG_07503		conserved hypothetical protein	FALSE	-3.11559		TRUE	-3.87782
CNAG_07512		conserved hypothetical protein	FALSE	0.978373		TRUE	1.93434
CNAG_07515		hypothetical protein	TRUE	1.01419		FALSE	0.531458
CNAG_07523		predicted protein	TRUE	4.11233		TRUE	3.95538
CNAG_07524		AMP deaminase	FALSE	-0.771168		TRUE	-0.892959
CNAG_07531		conserved hypothetical protein	FALSE	0.717016		TRUE	0.848339
CNAG_07535		mitochondrial ribosomal protein s24	FALSE	0.0665876		TRUE	-0.517933
CNAG_07541		conserved hypothetical protein	TRUE	1.43123		TRUE	1.29183
CNAG_07542		conserved hypothetical protein	FALSE	0.681051		TRUE	0.992804
CNAG_07549		conserved hypothetical protein	FALSE	-0.776599		TRUE	-1.17283
CNAG_07551		conserved hypothetical protein	FALSE	2.79754		TRUE	3.74134
CNAG_07554	CAP10	capsular associated protein	FALSE	-0.453896		TRUE	-0.983436
CNAG_07555		conserved hypothetical protein	FALSE	0.0736813		TRUE	0.965503
CNAG_07557		ATP-binding cassette transporter	FALSE	1.2898		TRUE	2.95721
CNAG_07567		conserved hypothetical protein	FALSE	2.33925		TRUE	-0.505724
CNAG_07568		conserved hypothetical protein	FALSE	-0.790723		TRUE	-4.57473
CNAG_07582		conserved hypothetical protein	FALSE	0.616212		TRUE	-7.96194
CNAG_07583		conserved hypothetical protein	FALSE	0.434758		TRUE	0.397629
CNAG_07599		ATPase	TRUE	-1.46304		TRUE	-1.84469
CNAG_07605		conserved hypothetical protein	TRUE	-1.63596		FALSE	-1.06192
CNAG_07607		chaperone regulator	FALSE	0.734708		TRUE	1.35135
CNAG_07612		conserved hypothetical protein	FALSE	-1.45323		TRUE	-3.98138
CNAG_07616		C6 zinc finger domain-containing protein	FALSE	1.40062		TRUE	1.15272
CNAG_07622		cop9 signalosome complex subunit 1	FALSE	-0.43856		TRUE	-0.866079
CNAG_07626		NAD-binding Rossmann fold oxidoreductase family protein	TRUE	4.82026		FALSE	2.50477
CNAG_07627		XCAP-C protein	FALSE	-1.06352		TRUE	-1.01992
CNAG_07629		endopolyphosphatase	TRUE	0.5597		TRUE	1.01322
CNAG_07634		conserved hypothetical protein	FALSE	0.192428		TRUE	0.309004
CNAG_07635		conserved hypothetical protein	TRUE	-1.65759		TRUE	-4.45877
CNAG_07641		monosaccharide transporter	FALSE	1.94065		TRUE	1.48836
CNAG_07651		DEAD-box ATP-dependent RNA helicase 26	FALSE	-0.877476		TRUE	-4.11275
CNAG_07675		ras GTPase activator	FALSE	-0.817388		TRUE	-0.911275
CNAG_07681		conserved hypothetical protein	FALSE	-1.09823		TRUE	-4.84644
CNAG_07686		topoisomerase 1-associated factor 1	TRUE	-1.59037		TRUE	-4.59787
CNAG_07690		conserved hypothetical protein	TRUE	-1.83664		TRUE	-1.48241
CNAG_07691		hypothetical protein	TRUE	4.28686		TRUE	8.31433
CNAG_07694		nicotinate-nucleotide adenylyltransferase	FALSE	-0.556753		TRUE	-1.15974
CNAG_07695		gamma-aminobutyric acid transporter	TRUE	1.19935		FALSE	0.952126
CNAG_07707		glycoside hydrolase family 3 domain-containing protein	FALSE	-4.33173		TRUE	-4.01811
CNAG_07712		NAD-dependent histone deacetylase	FALSE	0.263137		TRUE	0.6781
CNAG_07736		glucan endo-1,3-alpha-glucosidase agn1	FALSE	-0.773287		TRUE	-1.03018
CNAG_07739		conserved hypothetical protein	FALSE	-0.531183		TRUE	-0.79034
CNAG_07746		methylenetetrahydrofolate dehydrogenase (NADP)	FALSE	0.808167		TRUE	1.43132
CNAG_07749		oxidoreductase	FALSE	-0.241357		TRUE	-0.812612
CNAG_07751		siderophore iron transporter mirB	TRUE	2.62566		TRUE	1.66512
CNAG_07752		UDP-galactopyranose mutase	TRUE	0.580675		FALSE	0.530405
CNAG_07756		cell division control protein	TRUE	1.15543		FALSE	0.0545623
CNAG_07758		conserved hypothetical protein	FALSE	0.852905		TRUE	2.99051
CNAG_07773		conserved hypothetical protein	FALSE	0.115437		TRUE	0.727383
CNAG_07776		pseudouridylate synthase	TRUE	0.649033		FALSE	1.01531
CNAG_07779		D-glycerate 3-kinase	FALSE	6.73789		TRUE	6.90427
CNAG_07780		farnesyltranstransferase	FALSE	0.787556		TRUE	2.10819
CNAG_07782		oxidoreductase	FALSE	1.05064		TRUE	0.556797
CNAG_07784		conserved hypothetical protein	TRUE	10.4005		TRUE	10.7999
CNAG_07796		uroporphyrin-III C-methyltransferase	TRUE	-0.620231		FALSE	-1.37753
CNAG_07797		conserved hypothetical protein	TRUE	1.7488		TRUE	1.4532
CNAG_07798		amidohydrolase 3	FALSE	2.25526		TRUE	2.13382
CNAG_07800		rop	FALSE	-0.690966		TRUE	-0.733152
CNAG_07802		class III aminotransferase	TRUE	10.7521		TRUE	4.81662
CNAG_07805		insulin degrading enzyme	TRUE	-1.07625		FALSE	-0.494745
CNAG_07808		alanine-glyoxylate transaminase	FALSE	-0.475405		TRUE	-1.19979
CNAG_07813		conserved hypothetical protein	FALSE	-0.0866775		TRUE	-0.788644
CNAG_07815		conserved hypothetical protein	FALSE	-1.29604		TRUE	-0.696248
CNAG_07863		endopeptidase	FALSE	-0.662053		TRUE	-0.891407
CNAG_07869		conserved hypothetical protein	TRUE	-3.27396		TRUE	-5.12741
CNAG_07884		conserved hypothetical protein	TRUE	0.908786		FALSE	0.221692
CNAG_07912		conserved hypothetical protein	TRUE	5.76945		FALSE	3.66277
CNAG_07926		glycylpeptide N-tetradecanoyltransferase, NMT1 homolog	FALSE	-0.388844		TRUE	-0.751219
CNAG_07933		hypothetical protein	TRUE	2.46513		TRUE	5.39694
CNAG_07936		conserved hypothetical protein	FALSE	0.186408		TRUE	0.685492
CNAG_07937	CAS1	O-acetyltransferase	FALSE	-0.843534		TRUE	-1.01156
CNAG_07938		sec-like protein, putative secretion involved	FALSE	-0.960503		TRUE	-3.36459
CNAG_07939		predicted protein	TRUE	2.79044		FALSE	3.185
CNAG_07941		conserved hypothetical protein	FALSE	-0.16184		TRUE	-0.608013
CNAG_07943		conserved hypothetical protein	TRUE	5.85552		TRUE	2.1995
