# Supplementary material for: Toward an Integrated Model of Capsule Regulation in Cryptococcus neoformans
Source: PLoS Pathog. 2011 Dec 8;7(12):e1002411. doi: 10.1371/journal.ppat.1002411 (PMC3234223; doi:10.1371/journal.ppat.1002411)
Supplement: Table S7 — Genes with neighboring histone acetylation peaks. Genes included are those with H3-K9 acetylation peaks within 500 bp of their transcription start site as currently annotated (see Methods). The number of biological replicates that support a neighboring peak is indicated for wild type and ada2Δ mutant strains. (XLS) [file ppat.1002411.s008.xls]

## Sheet: Sheet1
			# of replicates supporting neighboring H3-K9 peak
Broad ID	Name	Description	wildtype	ada2
CNAG_00002		predicted protein	2	0
CNAG_00006		prohibitin Phb2	2	0
CNAG_00007		methionine-tRNA ligase	2	0
CNAG_00010		cation transporter	1	0
CNAG_00011		conserved hypothetical protein	2	1
CNAG_00016		conserved hypothetical protein	1	0
CNAG_00019		chaperone	3	0
CNAG_00020		conserved hypothetical protein	3	0
CNAG_00023		conserved hypothetical protein	1	0
CNAG_00024		conserved hypothetical protein	2	0
CNAG_00025		calcium ion transporter	2	0
CNAG_00027		transcriptional activator	1	0
CNAG_00034		60s ribosomal protein l9	3	0
CNAG_00035		conserved hypothetical protein	0	3
CNAG_00040		lanosterol 14 alpha-demethylase	3	0
CNAG_00045		conserved hypothetical protein	1	0
CNAG_00046		proteasome regulatory subunit 12	1	0
CNAG_00047		kinase	0	1
CNAG_00048		sugar transporter	1	1
CNAG_00054		DUF1264 domain-containing protein	1	0
CNAG_00055		conserved hypothetical protein	2	0
CNAG_00056		conserved hypothetical protein	1	0
CNAG_00060		chaperone regulator	3	0
CNAG_00061		citrate synthase	3	0
CNAG_00067		conserved hypothetical protein	2	0
CNAG_00070		conserved hypothetical protein	3	0
CNAG_00072		disulfide-isomerase	1	0
CNAG_00073		nuclear mRNA splicing protein	3	0
CNAG_00074		integral to plasma membrane protein	0	1
CNAG_00077		sulfate transporter	3	0
CNAG_00079		conserved hypothetical protein	1	0
CNAG_00081		pre-mRNA splicing factor prp1	2	0
CNAG_00082		nucleotide binding protein	2	0
CNAG_00092		mitochondrial protein	3	0
CNAG_00104		mRNA export factor elf1	3	0
CNAG_00105		pyridoxal reductase	2	0
CNAG_00106		two-component sensor molecule	1	0
CNAG_00107		conserved hypothetical protein	2	0
CNAG_00108		RuvB-like helicase 1	2	0
CNAG_00109		conserved hypothetical protein	2	0
CNAG_00116		ribosomal protein S3	3	0
CNAG_00117		C-14 sterol reductase	1	0
CNAG_00118		conserved hypothetical protein	3	0
CNAG_00119		conserved hypothetical protein	3	0
CNAG_00120		predicted protein	2	0
CNAG_00121		glycerol-3-phosphate dehydrogenase-2	2	0
CNAG_00126		LSDR	1	0
CNAG_00131		alcohol dehydrogenase	1	2
CNAG_00136		ubiquitin activating enzyme	1	0
CNAG_00137		conserved hypothetical protein	3	0
CNAG_00138		ubiquinone biosynthesis methyltransferase	3	0
CNAG_00139		conserved hypothetical protein	0	1
CNAG_00140		U1 snRNP 70K protein	1	0
CNAG_00141		monooxygenase	1	0
CNAG_00146		cytoplasmic protein	2	0
CNAG_00147		splicing factor Prp8	2	0
CNAG_00149		conserved hypothetical protein	0	2
CNAG_00151		peptide-binding protein	2	0
CNAG_00156		conserved hypothetical protein	1	0
CNAG_00157		conserved hypothetical protein	2	0
CNAG_00159		conserved hypothetical protein	2	0
CNAG_00162		alternative oxidase	0	1
CNAG_00163		conserved hypothetical protein	1	0
CNAG_00165		5'-methylthioadenosine phosphorylase	1	1
CNAG_00166		ATP-dependent RNA helicase DBP8	2	0
CNAG_00167		conserved hypothetical protein	2	0
CNAG_00173		conserved hypothetical protein	1	0
CNAG_00174		conserved hypothetical protein	2	0
CNAG_00175		conserved hypothetical protein	3	0
CNAG_00176		glutamate carboxypeptidase protein	1	0
CNAG_00180		carboxyl-terminal proteinase	1	0
CNAG_00185		conserved hypothetical protein	2	0
CNAG_00188		endoplasmic reticulum protein	3	0
CNAG_00189		conserved hypothetical protein	3	0
CNAG_00190		conserved hypothetical protein	1	0
CNAG_00192		conserved hypothetical protein	3	0
CNAG_00195		conserved hypothetical protein	3	0
CNAG_00232		60s ribosomal protein l30-1	3	0
CNAG_00233		chaperone protein	3	0
CNAG_00238		isoleucine-tRNA ligase	3	0
CNAG_00239		conserved hypothetical protein	2	0
CNAG_00240		conserved hypothetical protein	2	0
CNAG_00241		arginine methyltransferase-interacting ring finger protein	1	0
CNAG_00243		conserved hypothetical protein	1	0
CNAG_00246		conserved hypothetical protein	3	0
CNAG_00247		saccharopine dehydrogenase	3	0
CNAG_00248		conserved hypothetical protein	3	0
CNAG_00250		conserved hypothetical protein	1	0
CNAG_00251		conserved hypothetical protein	2	0
CNAG_00255		conserved hypothetical protein	3	0
CNAG_00256		aspartate-semialdehyde dehydrogenase	3	0
CNAG_00262		conserved hypothetical protein	1	0
CNAG_00263		serine/threonine/tyrosine-interacting protein	1	0
CNAG_00264		nuclease I	1	0
CNAG_00265		isopentenyl-diphosphate delta-isomerase	1	0
CNAG_00268	ILV2	acetolactate synthase	3	0
CNAG_00270		mitochondrial protein	1	0
CNAG_00272		conserved hypothetical protein	1	0
CNAG_00280		mitochondrial Mrb1	2	0
CNAG_00283		conserved hypothetical protein	3	0
CNAG_00284		efflux protein EncT	3	0
CNAG_00289		conserved hypothetical protein	2	0
CNAG_00290		aminopeptidase	3	0
CNAG_00292		zinc-finger protein zpr1	1	0
CNAG_00293		ras-like protein	2	0
CNAG_00294		conserved hypothetical protein	3	0
CNAG_00295		predicted protein	0	2
CNAG_00299		DNA repair protein RAD5	1	0
CNAG_00302		conserved hypothetical protein	1	2
CNAG_00304		predicted protein	1	0
CNAG_00305		chaperone activator	1	0
CNAG_00306		conserved hypothetical protein	1	0
CNAG_00314		conserved hypothetical protein	1	0
CNAG_00315		HHE domain-containing protein	0	1
CNAG_00316		inosine triphosphate pyrophosphatase	1	0
CNAG_00317		conserved hypothetical protein	2	0
CNAG_00318		arp2/3 complex 16 kda subunit	2	0
CNAG_00319		RER1 protein	3	0
CNAG_00320		ubiquitin-protein ligase	3	0
CNAG_00322		conserved hypothetical protein	3	0
CNAG_00326		conserved hypothetical protein	1	0
CNAG_00329		conserved hypothetical protein	3	0
CNAG_00330		conserved hypothetical protein	3	0
CNAG_00334		heat shock protein	3	0
CNAG_00336		conserved hypothetical protein	2	0
CNAG_00337		conserved hypothetical protein	2	0
CNAG_00342		conserved hypothetical protein	3	0
CNAG_00343		hst3 protein	1	0
CNAG_00345		porphobilinogen synthase	1	0
CNAG_00346		conserved hypothetical protein	1	0
CNAG_00347		DEAH box polypeptide 36	3	0
CNAG_00348		conserved hypothetical protein	3	0
CNAG_00354		beta-catenin	3	0
CNAG_00355		conserved hypothetical protein	3	0
CNAG_00357		ribonuclease H	2	0
CNAG_00359		conserved hypothetical protein	3	0
CNAG_00360		nuclear protein SNF4	3	0
CNAG_00361		Hob1p	3	0
CNAG_00363		two-component sensor molecule	1	0
CNAG_00364		O-sialoglycoprotein endopeptidase	1	0
CNAG_00365		endoplasmic reticulum protein	1	0
CNAG_00367		dynactin 5	2	0
CNAG_00368		vacuolar sorting protein 53 long isoform	2	0
CNAG_00370		ubiquitin-carboxy extension protein fusion	1	0
CNAG_00371		enoyl-CoA hydratase	2	0
CNAG_00383		calcium transporting ATPase	2	0
CNAG_00384		conserved hypothetical protein	1	0
CNAG_00385		proteasome subunit beta type 3	1	0
CNAG_00386		eukaryotic initiation factor 4F subunit P130	1	0
CNAG_00388		1-phosphatidylinositol-4-phosphate 5-kinase	1	0
CNAG_00389		mitochondrial protein	3	0
CNAG_00391		conserved hypothetical protein	2	0
CNAG_00392		kelch repeat-containing protein	2	0
CNAG_00393		1,4-alpha-glucan-branching enzyme	1	0
CNAG_00394		diphthamide biosynthesis protein 3	3	0
CNAG_00396	PKA1	AGC/PKA protein kinase	3	0
CNAG_00398		conserved hypothetical protein	2	0
CNAG_00401		cell division cycle protein 91	1	1
CNAG_00404		RING zinc finger protein	3	0
CNAG_00405		STE/STE20/YSK protein kinase	3	0
CNAG_00410		conserved hypothetical protein	1	0
CNAG_00411		conserved hypothetical protein	1	0
CNAG_00412		predicted protein	2	0
CNAG_00417		elongation factor 1-gamma	2	0
CNAG_00418		methionine adenosyltransferase	3	0
CNAG_00424		choline-phosphate cytidylyltransferase	1	0
CNAG_00425		predicted protein	1	0
CNAG_00426		UBA/TS-N domain-containing protein	2	0
CNAG_00427		type 2C protein Phosphatase	3	0
CNAG_00428		conserved hypothetical protein	3	0
CNAG_00429		tRNA dihydrouridine synthase	1	0
CNAG_00430		conserved hypothetical protein	1	0
CNAG_00434		arginine N-methyltransferase 2	3	0
CNAG_00435		conserved hypothetical protein	3	0
CNAG_00441		IMP dehydrogenase	3	0
CNAG_00442		cyclin	3	0
CNAG_00445		HMG1	1	0
CNAG_00449		art-4 protein	2	0
CNAG_00450		3-isopropylmalate dehydrogenase	2	0
CNAG_00453		mitochondrial protein	1	3
CNAG_00456		conserved hypothetical protein	2	0
CNAG_00457		glutamine synthetase	1	0
CNAG_00458		conserved hypothetical protein	1	0
CNAG_00460		conserved hypothetical protein	2	0
CNAG_00461		endoplasmic reticulum protein	2	0
CNAG_00462		oxidoreductase	1	0
CNAG_00467		conserved hypothetical protein	2	0
CNAG_00468		conserved hypothetical protein	2	0
CNAG_00469		endoplasmic reticulum protein	3	0
CNAG_00470		vacuolar protein sorting protein 46	3	0
CNAG_00474		conserved hypothetical protein	1	0
CNAG_00482		26S proteasome regulatory subunit	3	0
CNAG_00483		actin	3	0
CNAG_00490		acetyl-CoA C-acyltransferase	1	0
CNAG_00491		conserved hypothetical protein	1	0
CNAG_00493		conserved hypothetical protein	1	0
CNAG_00495		conserved hypothetical protein	3	0
CNAG_00500		PP2Cp protein phosphotase	2	0
CNAG_00503		conserved hypothetical protein	2	0
CNAG_00504		peptidyl-prolyl cis-trans isomerase-like 4	2	0
CNAG_00508		vacuolar protein sorting-associated protein vps17	2	0
CNAG_00509		conserved hypothetical protein	1	0
CNAG_00510		prefoldin subunit 2	1	0
CNAG_00512		mitochondrial carrier protein	2	0
CNAG_00513		conserved hypothetical protein	2	0
CNAG_00517		conserved hypothetical protein	1	0
CNAG_00519		C-5 sterol desaturase	3	2
CNAG_00520		conserved hypothetical protein	1	0
CNAG_00521		conserved hypothetical protein	3	0
CNAG_00522		C2 domain-containing protein	3	0
CNAG_00526		conserved hypothetical protein	3	0
CNAG_00533		import inner membrane translocase subunit TIM50	1	0
CNAG_00534		hypothetical protein	3	0
CNAG_00535		mitochondrial ribosomal protein subunit L16	3	0
CNAG_00536		conserved hypothetical protein	3	0
CNAG_00539		membrane transport protein	2	0
CNAG_00544		conserved hypothetical protein	1	0
CNAG_00545		IDN3-B	2	0
CNAG_00546		chitin synthase 6	2	0
CNAG_00551		polynucleotide adenylyltransferase	3	0
CNAG_00554		inositol phosphorylsphingolipid-phospholipase C	2	0
CNAG_00556		CK1/CK1/CK1-G protein kinase	3	0
CNAG_00557		conserved hypothetical protein	3	0
CNAG_00559		conserved hypothetical protein	3	0
CNAG_00560		vacuolar ATP synthase subunit e	1	0
CNAG_00561		histone acetyltransferase type B catalytic subunit	1	0
CNAG_00565		VpsA	1	0
CNAG_00566		DNA ligase	1	0
CNAG_00568		conserved hypothetical protein	1	0
CNAG_00569		cyclohydrolase	3	0
CNAG_00570	BCY1	cAMP dependent protein kinase regulatory subunit	1	0
CNAG_00573		conserved hypothetical protein	3	0
CNAG_00576		mitochondrial protein	0	3
CNAG_00577		conserved hypothetical protein	1	0
CNAG_00580		GTPase	1	0
CNAG_00581		endopeptidase	3	0
CNAG_00583		conserved hypothetical protein	1	0
CNAG_00584		actin monomer binding protein	2	0
CNAG_00587		conserved hypothetical protein	1	0
CNAG_00589		conserved hypothetical protein	2	0
CNAG_00590		4-amino-4-deoxychorismate synthase	2	0
CNAG_00592		dolichol-phosphate mannosyltransferase	1	0
CNAG_00593		conserved hypothetical protein	1	0
CNAG_00594		lipid particle protein	3	0
CNAG_00595		conserved hypothetical protein	3	0
CNAG_00596		Utr2p	3	0
CNAG_00598		nicotinamide mononucleotide permease	0	2
CNAG_00599		anion transporter	1	0
CNAG_00600	CAP60	capsular associated protein	2	0
CNAG_00602		eukaryotic translation initiation factor 3 subunit 2	1	0
CNAG_00603		pre-rRNA-processing protein PNO1	1	0
CNAG_00604		conserved hypothetical protein	1	0
CNAG_00609		conserved hypothetical protein	1	0
CNAG_00613		cytosine deaminase	1	0
CNAG_00614		conserved hypothetical protein	3	0
CNAG_00615		conserved hypothetical protein	3	0
CNAG_00622		acetylornithine transaminase	1	0
CNAG_00623		cytoplasmic protein	1	0
CNAG_00625		ARF guanyl-nucleotide exchange factor	2	0
CNAG_00626		conserved hypothetical protein	3	0
CNAG_00632		conserved hypothetical protein	2	0
CNAG_00633		conserved hypothetical protein	2	0
CNAG_00634		conserved hypothetical protein	1	0
CNAG_00640		40s ribosomal protein	3	0
CNAG_00643		conserved hypothetical protein	1	0
CNAG_00644		fatty acid desaturase	3	0
CNAG_00645		diaminohydroxyphosphoribosylaminopyrimidine deaminase	3	0
CNAG_00647		conserved hypothetical protein	3	0
CNAG_00649		tryptophan synthase	2	0
CNAG_00650		GRAM domain-containing protein	3	0
CNAG_00655		prcdna35	3	0
CNAG_00656		60s ribosomal protein l7	3	0
CNAG_00658		conserved hypothetical protein	3	0
CNAG_00659		conserved hypothetical protein	3	0
CNAG_00660		histone deacetylase	1	0
CNAG_00661		conserved hypothetical protein	1	0
CNAG_00665		cytosolic small ribosomal subunit protein	3	0
CNAG_00666		nucleoporin nsp1	3	0
CNAG_00667		conserved hypothetical protein	3	2
CNAG_00668		conserved hypothetical protein	1	0
CNAG_00669		conserved hypothetical protein	1	0
CNAG_00671		cytoplasmic protein	3	0
CNAG_00672		ribosomal protein S11	3	0
CNAG_00673		cytoplasmic protein	2	0
CNAG_00674		conserved hypothetical protein	3	0
CNAG_00675		carnitine/acyl carnitine carrier	2	1
CNAG_00676		vps28 protein	2	1
CNAG_00678		urease accessory protein ureG	1	0
CNAG_00679		conserved hypothetical protein	1	0
CNAG_00683		CMGC/CLK protein kinase	1	1
CNAG_00684		ribulose-phosphate 3-epimerase	3	0
CNAG_00685		pre-mRNA-splicing ATP-dependent RNA helicase PRP28	3	0
CNAG_00686		conserved hypothetical protein	2	0
CNAG_00691		conserved hypothetical protein	3	0
CNAG_00692		FAD dependent oxidoreductase	2	0
CNAG_00693		ubiquitin-protein ligase	1	0
CNAG_00694		pre-mRNA-splicing factor CLF1	2	0
CNAG_00697	UGE1	UDP-glucose epimerase	1	0
CNAG_00698		conserved hypothetical protein	1	0
CNAG_00700		bifunctional purine biosynthesis protein PURH	2	0
CNAG_00701	CAS31	CAS31p	1	0
CNAG_00702		conserved hypothetical protein	2	0
CNAG_00703		prcdna87	3	0
CNAG_00704		conserved hypothetical protein	1	0
CNAG_00707		conserved hypothetical protein	3	0
CNAG_00711		conserved hypothetical protein	1	0
CNAG_00712		conserved hypothetical protein	3	0
CNAG_00713		ATPase	3	0
CNAG_00715		conserved hypothetical protein	1	0
CNAG_00716		electron carrier	1	0
CNAG_00718		chromatin assembly complex protein	3	0
CNAG_00719		helicase	2	0
CNAG_00720		recombinase	1	0
CNAG_00721	CAP59	capsular associated protein	3	0
CNAG_00726		conserved hypothetical protein	0	1
CNAG_00728		dityrosine transporter	1	0
CNAG_00730		ATP-binding cassette transporter	1	0
CNAG_00736		exocyst protein	1	0
CNAG_00740		conserved hypothetical protein	1	0
CNAG_00741		ATP-dependent RNA helicase sub2	3	0
CNAG_00742		serine C-palmitoyltransferase	2	0
CNAG_00744		alpha-1,6-mannosyltransferase	2	0
CNAG_00746	CAS35	CAS35p	1	0
CNAG_00747		succinate-CoA ligase	1	0
CNAG_00748		conserved hypothetical protein	2	0
CNAG_00750		conserved hypothetical protein	1	0
CNAG_00753		conserved hypothetical protein	1	0
CNAG_00754		ATP-binding cassette sub-family E member 1	1	0
CNAG_00755		conserved hypothetical protein	1	0
CNAG_00756		conserved hypothetical protein	2	0
CNAG_00757		ubiquitin-specific protease	2	0
CNAG_00760		methylenetetrahydrofolate reductase	3	0
CNAG_00766		conserved hypothetical protein	1	0
CNAG_00767		predicted protein	1	0
CNAG_00768		conserved hypothetical protein	1	0
CNAG_00769	PBS2	STE/STE7 protein kinase	3	0
CNAG_00771		ribosomal protein L35	3	0
CNAG_00772		uv excision repair protein rhp23	3	0
CNAG_00773		conserved hypothetical protein	2	0
CNAG_00776		immunoreactive mannoprotein MP88	1	0
CNAG_00777		conserved hypothetical protein	2	1
CNAG_00778		conserved hypothetical protein	3	0
CNAG_00779		60s ribosomal protein l27	2	0
CNAG_00784		conserved hypothetical protein	3	0
CNAG_00785		translation initiation factor	3	0
CNAG_00786		conserved hypothetical protein	1	0
CNAG_00787		conserved hypothetical protein	1	0
CNAG_00788		NADH dehydrogenase	3	0
CNAG_00790		PAP2 domain-containing protein	2	0
CNAG_00794		conserved hypothetical protein	3	0
CNAG_00796		multidrug resistance protein 1	1	0
CNAG_00797		acetate-CoA ligase	3	0
CNAG_00805		conserved hypothetical protein	2	0
CNAG_00806		predicted protein	2	0
CNAG_00807		conserved hypothetical protein	1	0
CNAG_00808		myosin regulatory light chain cdc4	3	0
CNAG_00809		ATP-dependent RNA helicase ded1	3	0
CNAG_00815		siderochrome-iron uptake transporter	1	0
CNAG_00816		microtubule binding protein	2	0
CNAG_00818		AGD15	3	0
CNAG_00819		hypothetical protein	3	0
CNAG_00820		prephenate dehydratase	3	0
CNAG_00821		60s ribosomal protein l34-b	3	0
CNAG_00822		ribosome biogenesis protein Sqt1	1	0
CNAG_00824		ubiquitin-conjugating enzyme e2-17 kda	1	0
CNAG_00826		glycerone kinase	3	0
CNAG_00828		pathway-specific nitrogen regulator	1	0
CNAG_00830		conserved hypothetical protein	1	0
CNAG_00831		nucleoside-diphosphate-sugar epimerases	2	0
CNAG_00832		D-hydroxyacid dehydrogenase	2	0
CNAG_00838		conserved hypothetical protein	1	0
CNAG_00841		conserved hypothetical protein	2	0
CNAG_00871		conserved hypothetical protein	1	0
CNAG_00876		ferric-chelate reductase	2	0
CNAG_00877		adenylate kinase	3	0
CNAG_00883		transcription factor	2	0
CNAG_00884		exocyst complex component protein	1	0
CNAG_00886		adenosylhomocysteinase	3	0
CNAG_00887		conserved hypothetical protein	1	0
CNAG_00888		calcium-dependent protein serine/threonine phosphatase	1	0
CNAG_00889		conserved hypothetical protein	1	0
CNAG_00891		ATP-binding cassette transporter	2	0
CNAG_00894		conserved hypothetical protein	2	0
CNAG_00895		zinc ion transporter	2	0
CNAG_00897		glucosidase	2	0
CNAG_00900		conserved hypothetical protein	1	0
CNAG_00901		conserved hypothetical protein	1	0
CNAG_00905		MFS transporter	2	0
CNAG_00914		glucosidase	2	0
CNAG_00915		conserved hypothetical protein	2	0
CNAG_00917		alkylbase DNA N-glycosylase	3	0
CNAG_00919		carboxypeptidase D	1	0
CNAG_00921		glutathione transferase	1	0
CNAG_00922		conserved hypothetical protein	2	0
CNAG_00923		membrane protein	2	0
CNAG_00927		guanyl nucleotide binding protein	1	0
CNAG_00928		peptidase	1	0
CNAG_00929		conserved hypothetical protein	2	0
CNAG_00930		argininosuccinate synthase	2	0
CNAG_00935		curved DNA-binding protein Cdb4	3	0
CNAG_00936		lipid particle protein	2	0
CNAG_00937		conserved hypothetical protein	1	0
CNAG_00938		conserved hypothetical protein	3	0
CNAG_00939		glucan 1,3-beta-glucosidase	0	1
CNAG_00960		pre-mRNA splicing factor	1	0
CNAG_00969		conserved hypothetical protein	2	0
CNAG_00975		conserved hypothetical protein	2	0
CNAG_00976		carbamoyl-phosphate synthase	2	0
CNAG_00977		VHS domain-containing protein	3	0
CNAG_00978		NADH dehydrogenase	3	0
CNAG_00979		copper uptake transporter	3	2
CNAG_00982		conserved hypothetical protein	2	0
CNAG_00983		conserved hypothetical protein	2	0
CNAG_00984		glucose and ribitol dehydrogenase protein	3	0
CNAG_00988		importin beta-1 subunit	3	0
CNAG_00989		ubiquitin-specific protease	3	0
CNAG_00990		CIPB	3	0
CNAG_00991		flap endonuclease	3	0
CNAG_00992		homocitrate synthase	3	0
CNAG_00994		mago nashi protein	1	0
CNAG_00997		hypothetical protein	3	0
CNAG_00998		conserved hypothetical protein	3	0
CNAG_01002		conserved hypothetical protein	0	1
CNAG_01009		conserved hypothetical protein	3	0
CNAG_01010		conserved hypothetical protein	1	0
CNAG_01011		conserved hypothetical protein	1	0
CNAG_01014		conserved hypothetical protein	1	0
CNAG_01015		cytoplasmic protein	3	0
CNAG_01016		vacuolar membrane protein	3	0
CNAG_01018		eukaryotic translation initiation factor 2 gamma	1	0
CNAG_01020		conserved hypothetical protein	1	0
CNAG_01021		ATP phosphoribosyltransferase	1	0
CNAG_01024		conserved hypothetical protein	3	0
CNAG_01025		conserved hypothetical protein	2	0
CNAG_01026		gamma-glutamyltranspeptidase 1	1	0
CNAG_01027		succinate-semialdehyde dehydrogenase	1	0
CNAG_01028		conserved hypothetical protein	1	0
CNAG_01029		impact family protein	1	0
CNAG_01032		conserved hypothetical protein	2	0
CNAG_01038		conserved hypothetical protein	3	0
CNAG_01039		translation repressor	3	0
CNAG_01040		carboxypeptidase D	1	0
CNAG_01044		ceramidase	1	0
CNAG_01046		N,N-dimethylglycine oxidase	2	0
CNAG_01049		predicted protein	1	0
CNAG_01052		conserved hypothetical protein	1	0
CNAG_01053		conserved hypothetical protein	3	0
CNAG_01054		phosphoprotein phosphatase	3	0
CNAG_01059		vacuolar membrane protein	2	0
CNAG_01060		conserved hypothetical protein	2	0
CNAG_01063		WD-repeat protein mip1	1	0
CNAG_01064		conserved hypothetical protein	1	0
CNAG_01071		predicted protein	2	0
CNAG_01072		amidase	3	0
CNAG_01073		conserved hypothetical protein	2	0
CNAG_01074		neutral amino acid transporter	1	1
CNAG_01080		hydroxyacid oxidase	3	0
CNAG_01082		conserved hypothetical protein	2	0
CNAG_01084		ubiquitin conjugating enzyme 4	1	0
CNAG_01087		conserved hypothetical protein	1	0
CNAG_01089		conserved hypothetical protein	1	0
CNAG_01090		alpha/beta hydrolase fold	2	0
CNAG_01091		116 kda u5 small nuclear ribonucleoprotein component	1	0
CNAG_01092		conserved hypothetical protein	1	0
CNAG_01094		pre-mRNA-splicing factor CWC25	1	0
CNAG_01095		BEM46 family protein	0	1
CNAG_01096		conserved hypothetical protein	0	1
CNAG_01099		cleavage and polyadenylation specificity factor subunit	2	0
CNAG_01100		conserved hypothetical protein	3	0
CNAG_01102		oxidoreductase	1	0
CNAG_01106	VPH1	vacuolar (H+)-ATPase subunit	1	0
CNAG_01109		conserved hypothetical protein	1	0
CNAG_01110		co-chaperone	1	0
CNAG_01111		eukaryotic translation initiation factor 3 subunit 11	1	0
CNAG_01112		xenobiotic reductase	1	0
CNAG_01117		elongation factor 3	1	0
CNAG_01119		peptide transporter	2	0
CNAG_01120		dihydrolipoyllysine-residue acetyltransferase	3	0
CNAG_01121		conserved hypothetical protein	2	0
CNAG_01123		DRAP deaminase	2	0
CNAG_01124		conserved hypothetical protein	2	0
CNAG_01125		conserved hypothetical protein	1	2
CNAG_01126		guanine nucleotide exchange protein for ADP-robosylation factor	1	0
CNAG_01129		lanosterol synthase	1	0
CNAG_01130		conserved hypothetical protein	1	0
CNAG_01132		conserved hypothetical protein	1	0
CNAG_01135		enoyl-CoA hydratase/isomerase family protein	3	0
CNAG_01136		conserved hypothetical protein	2	0
CNAG_01137		aconitase	3	0
CNAG_01147		ARP2/3 complex 20 kDa subunit	3	0
CNAG_01148		peptidyl prolyl cis-trans isomerase	3	0
CNAG_01150		delta-12 fatty acid desaturase	3	0
CNAG_01152		40s ribosomal protein s6-b	3	0
CNAG_01153		40s ribosomal protein s13	3	0
CNAG_01155		glycerol kinase	1	0
CNAG_01156		CAP2p	2	0
CNAG_01158		splicing factor SF1	3	0
CNAG_01159		pre-mRNA-splicing factor SLU7	3	0
CNAG_01164		glutamine-fructose-6-phosphate transaminase	3	0
CNAG_01165		D-erythro-sphingosine kinase	2	0
CNAG_01166		conserved hypothetical protein	2	0
CNAG_01167		chromosome associated protein	2	0
CNAG_01168		centromere/microtubule binding protein cbf5	2	0
CNAG_01169		aminopeptidase	3	0
CNAG_01170		conserved hypothetical protein	3	0
CNAG_01171		conserved hypothetical protein	1	0
CNAG_01172	PBX1	conserved hypothetical protein	1	0
CNAG_01174		DUF1212 family protein	1	0
CNAG_01175		conserved hypothetical protein	2	0
CNAG_01177		nuclear envelope-endoplasmic reticulum network protein	3	0
CNAG_01178		nuclear envelope-endoplasmic reticulum network protein	3	0
CNAG_01179		RPA42	2	0
CNAG_01180		conserved hypothetical protein	2	0
CNAG_01181		ribosomal chaperone	3	0
CNAG_01182		cytoplasmic protein	3	0
CNAG_01185		hsp70-like protein	3	0
CNAG_01187		ribosome biogenesis protein RPF2	1	0
CNAG_01188		peroxin19 Pex19p	1	0
CNAG_01193		conserved hypothetical protein	1	0
CNAG_01195		membrane protein	2	0
CNAG_01196		conserved hypothetical protein	2	0
CNAG_01198		small nuclear riboprotein F	2	0
CNAG_01199		conserved hypothetical protein	2	0
CNAG_01203		conserved hypothetical protein	2	0
CNAG_01204		ATP synthase subunit 5	3	0
CNAG_01207		conserved hypothetical protein	2	0
CNAG_01208		high-affinity cell membrane calcium channel	3	1
CNAG_01211		conserved hypothetical protein	1	0
CNAG_01212		conserved hypothetical protein	2	0
CNAG_01213		conserved hypothetical protein	2	0
CNAG_01215		conserved hypothetical protein	3	0
CNAG_01216		6-phosphogluconolactonase	3	0
CNAG_01217		retinoblastoma-binding protein	1	0
CNAG_01220		mitochondrial FAD-linked sulfhydryl oxidase ERV1	3	0
CNAG_01221		prenyltransferase	1	0
CNAG_01222		conserved hypothetical protein	1	0
CNAG_01223		conserved hypothetical protein	1	0
CNAG_01224		ribosomal protein L18.e	2	0
CNAG_01230		chitin deacetylase 2	2	0
CNAG_01231		arginase	1	3
CNAG_01232		calcium-transporting ATPase	1	0
CNAG_01233		conserved hypothetical protein	1	0
CNAG_01234		spore wall assembly-related protein	1	0
CNAG_01235		DNA-directed RNA polymerase II large subunit	1	0
CNAG_01236		Ebp2p	1	0
CNAG_01238		ornithine acetyltransferase	1	0
CNAG_01241		enzyme regulator	1	0
CNAG_01242		conserved hypothetical protein	2	0
CNAG_01250		RNA ligase	3	0
CNAG_01251		ubiquitin fusion degradation protein 4	2	0
CNAG_01254		protein-tyrosine-phosphatase	3	0
CNAG_01255		conserved hypothetical protein	3	0
CNAG_01258		GrfA protein	3	0
CNAG_01262		G-protein beta subunit GPB1	2	0
CNAG_01263		vacuolar transporter chaperone 4	1	0
CNAG_01266		ATP-dependent protease La	3	0
CNAG_01267		conserved hypothetical protein	2	0
CNAG_01281		conserved hypothetical protein	1	0
CNAG_01282		conserved hypothetical protein	1	0
CNAG_01283	CXT2	CAP5p	3	0
CNAG_01286		conserved hypothetical protein	1	0
CNAG_01287		NADH-ubiquinone oxidoreductase 51 kDa subunit	2	0
CNAG_01289		conserved hypothetical protein	2	0
CNAG_01290		conserved hypothetical protein	2	0
CNAG_01291		conserved hypothetical protein	1	0
CNAG_01292		pol II transcription elongation factor	1	0
CNAG_01294		inositol-pentakisphosphate 2-kinase (Ins(1,3,4,5,6)P5 2-kinase)	0	1
CNAG_01296		RNA polymerase I transcription factor	3	0
CNAG_01300		ribosomal protein s21	3	0
CNAG_01301		conserved hypothetical protein	3	0
CNAG_01302		conserved hypothetical protein	3	0
CNAG_01304		conserved hypothetical protein	1	0
CNAG_01307		endoplasmic reticulum protein	1	0
CNAG_01308		conserved hypothetical protein	3	0
CNAG_01309		small monomeric GTPase	2	0
CNAG_01310		nucleolar protein	2	0
CNAG_01313		conserved hypothetical protein	3	0
CNAG_01314		vacuolar protein	3	0
CNAG_01315		protein transporter	1	0
CNAG_01320		50S ribosomal protein L17	3	0
CNAG_01321		acyl carrier protein	3	0
CNAG_01322		conserved hypothetical protein	3	0
CNAG_01323		ubiquinol-cytochrome-c reductase	3	0
CNAG_01330		conserved hypothetical protein	1	0
CNAG_01332		37S ribosomal protein S24	3	0
CNAG_01340		ATPase with bromodomain-containing protein	1	0
CNAG_01341		mannose-6-phosphate isomerase	2	0
CNAG_01350		conserved hypothetical protein	2	0
CNAG_01354		conserved hypothetical protein	2	0
CNAG_01355		thiol-disulfide exchange intermediate	2	0
CNAG_01357		conserved hypothetical protein	3	0
CNAG_01358		conserved hypothetical protein	1	0
CNAG_01360		pumilio domain-containing protein c	2	0
CNAG_01361		importin alpha subunit	3	0
CNAG_01362		cell cycle control protein cwf19	3	0
CNAG_01365		conserved hypothetical protein	1	0
CNAG_01372		conserved hypothetical protein	2	0
CNAG_01373		septin ring protein	2	0
CNAG_01376		conserved hypothetical protein	3	0
CNAG_01377		PAB-dependent poly(A)-specific ribonuclease subunit PAN2	1	0
CNAG_01380		conserved hypothetical protein	1	0
CNAG_01381		conserved hypothetical protein	1	0
CNAG_01382		glutamyl-tRNA(Gln) amidotransferase subunit A	1	0
CNAG_01383		conserved hypothetical protein	2	0
CNAG_01385		conserved hypothetical protein	3	0
CNAG_01386		conserved hypothetical protein	1	0
CNAG_01388		conserved hypothetical protein	3	0
CNAG_01389		conserved hypothetical protein	3	0
CNAG_01392		conserved hypothetical protein	3	0
CNAG_01395		ribose-5-phosphate isomerase	3	0
CNAG_01397		mitochondrial import inner membrane translocase subunit	3	0
CNAG_01398		ATP-dependent RNA helicase DOB1	3	0
CNAG_01399		conserved hypothetical protein	1	0
CNAG_01400		3-deoxy-7-phosphoheptulonate synthase	3	0
CNAG_01401		conserved hypothetical protein	2	0
CNAG_01402		actin binding protein	2	0
CNAG_01404		hsp71-like protein	2	0
CNAG_01405		conserved hypothetical protein	3	0
CNAG_01408		guanine nucleotide exchange factor	3	0
CNAG_01411		conserved hypothetical protein	3	0
CNAG_01412		nuclear elongation and deformation protein 1	3	0
CNAG_01413		nuclear and cytoplasmic polyadenylated RNA-binding protein pub1	3	0
CNAG_01414		ARCN1 protein	3	0
CNAG_01417		conserved hypothetical protein	1	0
CNAG_01418		conserved hypothetical protein	1	0
CNAG_01419		conserved hypothetical protein	1	0
CNAG_01420		conserved hypothetical protein	3	3
CNAG_01421		conserved hypothetical protein	1	0
CNAG_01426		vacuolar protein sorting 26	1	0
CNAG_01427		acetyltransferase	3	0
CNAG_01428		initiation factor 5a	3	0
CNAG_01429		conserved hypothetical protein	3	0
CNAG_01431		conserved hypothetical protein	3	0
CNAG_01432		WD repeat protein	3	0
CNAG_01435		serine-tRNA ligase	2	0
CNAG_01436		serine/threonine-protein phosphatase ppe1	2	0
CNAG_01437		ribosomal RNA assembly protein mis3	3	0
CNAG_01438		transcription factor	3	0
CNAG_01439		U4/U6 small nuclear ribonucleoprotein Prp4	2	0
CNAG_01440		conserved hypothetical protein	2	0
CNAG_01442		cysteine desulfhydrase	2	0
CNAG_01443		YAH1	1	0
CNAG_01444		conserved hypothetical protein	3	0
CNAG_01446		hypothetical protein	0	3
CNAG_01448		163.m06341p	1	0
CNAG_01451		predicted protein	2	0
CNAG_01452		163.m02431p	2	0
CNAG_01455		RPL39p	2	0
CNAG_01464		flavohemoglobin	3	2
CNAG_01467		vacuolar membrane protein	2	0
CNAG_01468		conserved hypothetical protein	1	0
CNAG_01469		CDP-diacylglycerol-serine O-phosphatidyltransferase	2	0
CNAG_01470		NADH-ubiquinone oxidoreductase 24 kDa subunit	3	0
CNAG_01471		conserved hypothetical protein	3	0
CNAG_01477		serine palmitoyl transferase subunit	1	0
CNAG_01480		60S ribosomal protein L12	3	0
CNAG_01485		D-lactate dehydrogenase cytochrome oxidoreductase protein	2	0
CNAG_01486		60S ribosomal protein L15b	3	0
CNAG_01489		maltose O-acetyltransferase	1	0
CNAG_01493		conserved hypothetical protein	1	0
CNAG_01494		conserved hypothetical protein	1	0
CNAG_01495		conserved hypothetical protein	1	0
CNAG_01496		phosphoprotein phosphatase	1	0
CNAG_01498		arylsulfatase	1	0
CNAG_01501		conserved hypothetical protein	1	0
CNAG_01502		major facilitator protein	2	0
CNAG_01504		conserved hypothetical protein	1	0
CNAG_01506		conserved hypothetical protein	2	0
CNAG_01507		conserved hypothetical protein	2	0
CNAG_01510		conserved hypothetical protein	1	0
CNAG_01514		predicted protein	0	1
CNAG_01522		phenylalanyl-tRNA synthetase	2	0
CNAG_01523	HOG1	CMGC/MAPK protein kinase	2	0
CNAG_01527		conserved hypothetical protein	2	1
CNAG_01530		suppressor protein SPT23	1	0
CNAG_01533		rho GTPase activator	2	3
CNAG_01539		inositol-3-phosphate synthase	0	1
CNAG_01550		RLI and DUF367 domain-containing protein	1	0
CNAG_01551	GAT201	conserved hypothetical protein	3	0
CNAG_01553		CORD and CS domain-containing protein	1	0
CNAG_01558		zinc-binding dehydrogenase	2	0
CNAG_01559		conserved hypothetical protein	1	0
CNAG_01561		WD domain-containing protein	1	0
CNAG_01562		conserved hypothetical protein	2	0
CNAG_01563		histone deacetylase clr3	3	0
CNAG_01564		RNA-binding protein	1	0
CNAG_01565		biotin-[acetyl-CoA-carboxylase] ligase	3	0
CNAG_01576		conserved hypothetical protein	1	0
CNAG_01578		conserved hypothetical protein	2	0
CNAG_01580		conserved hypothetical protein	3	0
CNAG_01581		predicted protein	3	0
CNAG_01582		predicted protein	3	0
CNAG_01583		vacuolar-sorting protein SNF7	2	0
CNAG_01584		hydrolase	1	1
CNAG_01585		conserved hypothetical protein	2	1
CNAG_01586		ATP synthase	3	0
CNAG_01587		conserved hypothetical protein	3	0
CNAG_01588		hypothetical protein	1	0
CNAG_01594		glycine dehydrogenase	3	0
CNAG_01595		conserved hypothetical protein	2	0
CNAG_01596		conserved hypothetical protein	1	0
CNAG_01597		conserved hypothetical protein	2	0
CNAG_01598		conserved hypothetical protein	1	0
CNAG_01599		conserved hypothetical protein	3	0
CNAG_01600		glutamate-rich WD repeat containing 1	3	0
CNAG_01601		lipase	1	0
CNAG_01602		IQ calmodulin-binding domain-containing protein	3	0
CNAG_01603		conserved hypothetical protein	2	0
CNAG_01611		conserved hypothetical protein	3	0
CNAG_01614		ubiquitin thiolesterase/zinc ion binding	1	0
CNAG_01616		DUF726 domain-containing protein	3	0
CNAG_01621		conserved hypothetical protein	2	0
CNAG_01627		amino oxidase	1	0
CNAG_01628		ribosomal protein S20	1	0
CNAG_01629		conserved hypothetical protein	1	0
CNAG_01630		polyadenylation factor subunit 2	3	0
CNAG_01631		mRNA (guanine-N7-)-methyltransferase	2	0
CNAG_01635		DUF1479 domain-containing protein	3	1
CNAG_01638		mitotic spindle checkpoint protein MAD2	1	0
CNAG_01639		elongation factor g 1	1	0
CNAG_01644		conserved hypothetical protein	1	0
CNAG_01645		conserved hypothetical protein	1	0
CNAG_01646		rab escort protein	3	0
CNAG_01647		translocation protein sec66	3	0
CNAG_01648		histone H4	2	0
CNAG_01649		conserved hypothetical protein	2	0
CNAG_01650		60s ribosomal protein l7	2	0
CNAG_01656		conserved hypothetical protein	1	0
CNAG_01657		fumarate hydratase	1	0
CNAG_01659		conserved hypothetical protein	3	0
CNAG_01667		prenyltransferase	3	0
CNAG_01673		conserved hypothetical protein	1	0
CNAG_01676		eukaryotic translation initiation factor 3 62 kda subunit	3	0
CNAG_01677		ER to Golgi transport protein Yif1	3	0
CNAG_01679		conserved hypothetical protein	3	0
CNAG_01681		cytosine permease	2	0
CNAG_01683		monosaccharide transporter	1	0
CNAG_01686		ThiJ/PfpI	2	0
CNAG_01689		conserved hypothetical protein	1	0
CNAG_01691		conserved hypothetical protein	1	0
CNAG_01692		NEDD8-activating enzyme E1 catalytic subunit	1	0
CNAG_01693		exosome complex exonuclease rrp45	1	0
CNAG_01694		conserved hypothetical protein	2	0
CNAG_01698		conserved hypothetical protein	2	0
CNAG_01703		conserved hypothetical protein	3	1
CNAG_01707		conserved hypothetical protein	2	0
CNAG_01708		conserved hypothetical protein	2	0
CNAG_01709		translation initiation factor	3	0
CNAG_01712		conserved hypothetical protein	1	0
CNAG_01713		conserved hypothetical protein	3	0
CNAG_01715		GTP binding protein	3	0
CNAG_01716		conserved hypothetical protein	3	0
CNAG_01717		cell differentiation protein	3	0
CNAG_01718		conserved hypothetical protein	3	0
CNAG_01720		conserved hypothetical protein	1	0
CNAG_01721		hydroxymethylbilane synthase	3	0
CNAG_01727	SSA1	Hsc70-4	1	0
CNAG_01728		conserved hypothetical protein	3	0
CNAG_01731		conserved hypothetical protein	1	0
CNAG_01732		NPL4	1	0
CNAG_01733		nuclear matrix protein NMP200	2	0
CNAG_01734		pre-mRNA splicing factor	1	0
CNAG_01735		conserved hypothetical protein	1	0
CNAG_01736		predicted protein	2	0
CNAG_01737		C-4 methyl sterol oxidase	2	0
CNAG_01738		conserved hypothetical protein	3	0
CNAG_01739		conserved hypothetical protein	2	0
CNAG_01743		conserved hypothetical protein	1	0
CNAG_01744		phosphatase	3	0
CNAG_01745		sn-glycerol-3-phosphate dehydrogenase NAD	2	0
CNAG_01746		RING finger protein	1	0
CNAG_01754		conserved hypothetical protein	3	0
CNAG_01755		conserved hypothetical protein	3	0
CNAG_01760		conserved hypothetical protein	1	0
CNAG_01761		conserved hypothetical protein	1	0
CNAG_01763		cytoplasmic protein	0	1
CNAG_01764		cytoplasmic protein	0	1
CNAG_01765		conserved hypothetical protein	2	0
CNAG_01768		DUF895 domain membrane protein	2	1
CNAG_01770		MRS7 family protein	3	0
CNAG_01771		conserved hypothetical protein	3	0
CNAG_01773		conserved hypothetical protein	2	0
CNAG_01778		conserved hypothetical protein	3	0
CNAG_01779		conserved hypothetical protein	3	0
CNAG_01780		cytoplasmic protein	1	0
CNAG_01781		conserved hypothetical protein	1	0
CNAG_01788		tRNA guanylyltransferase	1	0
CNAG_01789		conserved hypothetical protein	2	0
CNAG_01790		conserved hypothetical protein	1	0
CNAG_01791		coiled-coil protein	1	0
CNAG_01793		conserved hypothetical protein	2	0
CNAG_01795		conserved hypothetical protein	3	0
CNAG_01798		phosphatase activator	2	0
CNAG_01800		conserved hypothetical protein	3	0
CNAG_01801		predicted protein	3	0
CNAG_01802		cytoplasmic protein	3	0
CNAG_01806		conserved hypothetical protein	0	2
CNAG_01808		oxaloacetate carrier	2	0
CNAG_01809		small nuclear ribonucleoprotein hPrp3	2	0
CNAG_01810		DNA-directed RNA polymerase I kda polypeptide	2	0
CNAG_01812		ribosome biogenesis protein RLP24	2	0
CNAG_01813		mannose-1-phosphate guanylyltransferase	2	0
CNAG_01814		conserved hypothetical protein	2	0
CNAG_01815		conserved hypothetical protein	3	0
CNAG_01816		predicted protein	3	0
CNAG_01820		pyruvate kinase	2	0
CNAG_01821		conserved hypothetical protein	1	0
CNAG_01826		conserved hypothetical protein	1	0
CNAG_01835		receptor	2	0
CNAG_01837		vacuolar protein sorting-associated protein VPS35	2	0
CNAG_01839		transcriptional elongation regulator	1	0
CNAG_01840		beta1-tubulin	1	0
CNAG_01842		conserved hypothetical protein	1	0
CNAG_01843		elongation factor ts	3	0
CNAG_01850		protein-histidine kinase	2	0
CNAG_01852		CCR4-NOT transcription complex	3	0
CNAG_01853		conserved hypothetical protein	3	0
CNAG_01854		heparinase II/III family protein	1	0
CNAG_01855		conserved hypothetical protein	2	0
CNAG_01856		conserved hypothetical protein	1	0
CNAG_01857		conserved hypothetical protein	2	0
CNAG_01858		conserved hypothetical protein	2	0
CNAG_01863		SNF2-family ATP dependent chromatin remodeling factor snf21	3	0
CNAG_01865		conserved hypothetical protein	3	3
CNAG_01870		mitochondrial protein	1	0
CNAG_01871		membrane glycoprotein spo14	1	0
CNAG_01877		GMP synthase	2	0
CNAG_01880		conserved hypothetical protein	2	0
CNAG_01881		grpe protein	2	0
CNAG_01884		large subunit ribosomal protein L3	3	0
CNAG_01889		glutathione S-transferase	3	0
CNAG_01890	MET6	5-methyltetrahydropteroyltriglutamate-homocysteine S-methyltransferase	3	0
CNAG_01892		conserved hypothetical protein	3	0
CNAG_01893		glutathione S-transferase Gst3	3	0
CNAG_01894		aspartyl-tRNA synthetase 2	3	0
CNAG_01895		conserved hypothetical protein	3	0
CNAG_01897		bromodomain transcription factor	2	0
CNAG_01906		mitochondrial inheritance component mdm12	3	0
CNAG_01912		glutamine-dependent NAD(+) synthetase synthase	1	0
CNAG_01913		conserved hypothetical protein	1	0
CNAG_01914		mitochondrial protein	2	0
CNAG_01916		DNA mismatch repair protein msh6	1	0
CNAG_01917		conserved hypothetical protein	1	0
CNAG_01919		conserved hypothetical protein	3	0
CNAG_01920		polyubiquitin	3	0
CNAG_01921		predicted protein	2	2
CNAG_01924		conserved hypothetical protein	1	0
CNAG_01927		conserved hypothetical protein	1	0
CNAG_01928		cytoplasmic protein	1	0
CNAG_01934		predicted protein	2	0
CNAG_01938		CAMK/CAMKL protein kinase	2	0
CNAG_01939		fmHP	3	0
CNAG_01940		alpha-amylase A	3	0
CNAG_01945		conserved hypothetical protein	1	0
CNAG_01947		2,4-dienoyl-CoA reductase	3	0
CNAG_01949		L-iditol 2-dehydrogenase	3	0
CNAG_01950		conserved hypothetical protein	3	0
CNAG_01951		40S ribosomal protein S22	3	0
CNAG_01956		conserved hypothetical protein	1	0
CNAG_01957		endopeptidase	1	0
CNAG_01958		het-c2 protein	1	0
CNAG_01961		MSP domain-containing protein	1	0
CNAG_01970		conserved hypothetical protein	2	0
CNAG_01973		C2H2 zinc finger protein Zas1A	3	0
CNAG_01974		50s ribosomal protein l36	3	0
CNAG_01975		helicase	2	0
CNAG_01976		60s ribosomal protein l23	3	0
CNAG_01981		sulfide:quinone oxidoreductase	3	0
CNAG_01982		conserved hypothetical protein	1	0
CNAG_01983		cAMP-independent regulatory protein	2	0
CNAG_01986		conserved hypothetical protein	3	0
CNAG_01991		cytochrome c oxidase subunit V	3	0
CNAG_01993		conserved hypothetical protein	1	0
CNAG_01999		predicted protein	3	0
CNAG_02001		inositol-polyphosphate 5-phosphatase	1	0
CNAG_02002		conserved hypothetical protein	1	0
CNAG_02004		OTU domain-containing protein 6B	3	0
CNAG_02007		adenylate kinase	2	0
CNAG_02008		nuclear protein	1	0
CNAG_02020		SWR1-complex protein 4	1	0
CNAG_02028		CMGC/SRPK protein kinase	1	0
CNAG_02030		glyoxal oxidase	2	0
CNAG_02033		conserved hypothetical protein	2	0
CNAG_02034		conserved hypothetical protein	1	0
CNAG_02035		triose-phosphate isomerase	3	0
CNAG_02036		CAS4p	2	0
CNAG_02037		50S ribosomal protein L22	3	0
CNAG_02044		conserved hypothetical protein	3	0
CNAG_02046		poly(A)-binding protein binding protein	2	0
CNAG_02054		conserved hypothetical protein	3	0
CNAG_02055		conserved hypothetical protein	1	0
CNAG_02059		CCR4-Not complex subunit Caf16	1	0
CNAG_02064		helicase	1	0
CNAG_02066		conserved hypothetical protein	1	0
CNAG_02068		zinc finger protein	2	0
CNAG_02070		conserved hypothetical protein	2	0
CNAG_02074		mitochondrial processing peptidase	1	0
CNAG_02075		conserved hypothetical protein	1	0
CNAG_02079		cytoplasmic protein	1	0
CNAG_02080		conserved hypothetical protein	1	3
CNAG_02082		conserved hypothetical protein	1	0
CNAG_02084		farnesyl pyrophosphate synthetase	1	0
CNAG_02085		hst4 protein	2	0
CNAG_02086		sphingosine N-acyltransferase	2	0
CNAG_02087		sphingosine N-acyltransferase	1	0
CNAG_02088		conserved hypothetical protein	2	1
CNAG_02089		conserved hypothetical protein	3	0
CNAG_02091		nucleosome assembly protein	3	0
CNAG_02092		conserved hypothetical protein	1	0
CNAG_02093		conserved hypothetical protein	3	0
CNAG_02095		cyclin	1	0
CNAG_02097		conserved hypothetical protein	1	0
CNAG_02099		fatty acid synthase beta subunit	3	0
CNAG_02101		conserved hypothetical protein	1	0
CNAG_02102		conserved hypothetical protein	1	0
CNAG_02108		GTPase activating protein	2	0
CNAG_02109		type I inositol-1,4,5-trisphosphate 5-phosphatase 1	3	0
CNAG_02110		N-terminal acetyltransferase	3	0
CNAG_02114		conserved hypothetical protein	1	0
CNAG_02115		nonhistone protein 6	1	0
CNAG_02118		conserved hypothetical protein	1	0
CNAG_02121		conserved hypothetical protein	3	0
CNAG_02122		mitochondrial protein	3	0
CNAG_02123		methionyl-tRNA formyltransferase	1	0
CNAG_02124		conserved hypothetical protein	1	0
CNAG_02130		RNA splicing factor Pad-1	3	3
CNAG_02131		iron sulfur assembly protein 1	3	0
CNAG_02132		conserved hypothetical protein	2	0
CNAG_02133		6-phosphogluconolactonase	2	0
CNAG_02134		Smarcc1 protein	2	0
CNAG_02143		conserved hypothetical protein	1	0
CNAG_02144		60s ribosomal protein l1-a	3	0
CNAG_02145		conserved hypothetical protein	3	0
CNAG_02149		conserved hypothetical protein	2	0
CNAG_02150		mRNA methyltransferase	2	0
CNAG_02152		conserved hypothetical protein	0	2
CNAG_02161		cortical actin cytoskeleton protein asp1	1	0
CNAG_02164		conserved hypothetical protein	2	0
CNAG_02165		cytoplasmic protein	2	0
CNAG_02167		vacuolar protein sorting-associated protein vps27	1	0
CNAG_02168		glucoamylase s1/s2	2	0
CNAG_02172		ubiquitin-protein ligase	2	0
CNAG_02173		transport protein particle component	2	0
CNAG_02176		conserved hypothetical protein	3	0
CNAG_02178		Cog3 protein	1	0
CNAG_02180		phosphate transporter	2	0
CNAG_02187		terbinafine resistance locus protein	1	0
CNAG_02188		conserved hypothetical protein	1	0
CNAG_02189		alpha-amylase	2	0
CNAG_02190		conserved hypothetical protein	2	0
CNAG_02191		conserved hypothetical protein	2	0
CNAG_02196		septin	1	0
CNAG_02197		conserved hypothetical protein	1	0
CNAG_02199		conserved hypothetical protein	1	0
CNAG_02200		predicted protein	2	0
CNAG_02202		adenylyl-sulfate kinase	3	0
CNAG_02203		karyopherin/importin that interacts with the nuclear pore complex	3	0
CNAG_02204		nuclease	3	0
CNAG_02209		small nuclear ribonucleoprotein	3	0
CNAG_02211		conserved hypothetical protein	1	1
CNAG_02212		eukaryotic translation initiation factor 3 110 kda subunit	3	0
CNAG_02213		EH domain binding protein epsin 2	3	0
CNAG_02214		ubiquitin conjugating enzyme	1	0
CNAG_02215	HAP3	transcriptional activator	1	0
CNAG_02217		chitin synthase 7	3	0
CNAG_02220		conserved hypothetical protein	2	0
CNAG_02221		conserved hypothetical protein	3	0
CNAG_02222		phosphopantothenate-cysteine ligase	3	0
CNAG_02225		cellulase	1	0
CNAG_02226		conserved hypothetical protein	1	0
CNAG_02227		conserved hypothetical protein	1	0
CNAG_02228		conserved hypothetical protein	3	0
CNAG_02230		phosphoketolase	1	0
CNAG_02231		cytosolic Fe-S cluster assembling factor NBP35	2	0
CNAG_02234		60S ribosomal protein L6	3	0
CNAG_02235		conserved hypothetical protein	3	0
CNAG_02236	PPG1	serine/threonine-protein phosphatase 2A catalytic subunit beta isoform	2	0
CNAG_02237		cytoskeleton assembly control protein	3	0
CNAG_02238		ubiquitin conjugating enzyme	1	1
CNAG_02239		endopeptidase	3	0
CNAG_02240		cytoplasmic protein	3	0
CNAG_02254		quinate permease	0	1
CNAG_02255		BNR/Asp-box repeat family protein	0	1
CNAG_02257		GTP-binding nuclear protein GSP1/Ran	1	0
CNAG_02259		tRNA-dihydrouridine synthase 2-like	1	0
CNAG_02260		family with sequence similarity 50	3	0
CNAG_02261		conserved hypothetical protein	3	0
CNAG_02262		ATP-binding cassette transporter	1	0
CNAG_02264		AFG1-family ATPase	0	1
CNAG_02266		NADH ubiqionone oxidoreductase chain B	3	0
CNAG_02267		spindle assembly checkpoint protein SLDB	3	0
CNAG_02268		nuclear membrane protein	3	0
CNAG_02269		Atg18p	3	0
CNAG_02270		homoserine O-acetyltransferase	3	0
CNAG_02280		DUF1168 domain-containing protein	3	0
CNAG_02281		conserved hypothetical protein	3	0
CNAG_02283		glucan 1,4-alpha-glucosidase	1	0
CNAG_02284		branched-chain alpha-keto acid dehydrogenase E1-alpha subunit	1	0
CNAG_02285		nucleoside-diphosphate kinase	2	0
CNAG_02294		phosphoribosylaminoimidazole carboxylase	1	0
CNAG_02299		conserved hypothetical protein	3	0
CNAG_02301		la ribonucleoprotein	3	0
CNAG_02305		conserved hypothetical protein	1	0
CNAG_02306		molybdopterin binding domain-containing protein	1	0
CNAG_02311		conserved hypothetical protein	0	1
CNAG_02315		ubiquinol-cytochrome c reductase iron-sulfur subunit	3	0
CNAG_02316		conserved hypothetical protein	3	0
CNAG_02319		conserved hypothetical protein	1	0
CNAG_02325		mitochondrial protein	3	0
CNAG_02326		endodeoxyribonuclease	3	0
CNAG_02328		ribosome biogenesis protein TSR1	1	0
CNAG_02330		60s ribosomal protein l21-a	3	0
CNAG_02331		40S ribosomal protein S9	3	0
CNAG_02338		DNA-binding protein hexbp	3	0
CNAG_02341		cyclin binding protein	2	0
CNAG_02342		conserved hypothetical protein	2	0
CNAG_02348		conserved hypothetical protein	1	0
CNAG_02349		conserved hypothetical protein	1	0
CNAG_02353		conserved hypothetical protein	1	0
CNAG_02354		ribosomal protein L2	1	0
CNAG_02357		STE/STE7 protein kinase	3	0
CNAG_02358		mrp protein	3	0
CNAG_02359		ribosomal protein S31	3	0
CNAG_02361		transmembrane transporter Liz1p	1	0
CNAG_02362		conserved hypothetical protein	1	0
CNAG_02363		SCR1 protein	3	0
CNAG_02364		conserved hypothetical protein	3	0
CNAG_02367		GTPase	3	0
CNAG_02368		conserved hypothetical protein	1	0
CNAG_02372		conserved hypothetical protein	1	0
CNAG_02373		ATP binding protein	1	0
CNAG_02376		conserved hypothetical protein	2	0
CNAG_02377		aldehyde dehydrogenase	2	0
CNAG_02378		nucleolar protein family A member 2	2	0
CNAG_02381		conserved hypothetical protein	3	0
CNAG_02387		conserved hypothetical protein	2	0
CNAG_02392		conserved hypothetical protein	2	0
CNAG_02396		conserved hypothetical protein	1	0
CNAG_02397		conserved hypothetical protein	1	0
CNAG_02400		conserved hypothetical protein	1	0
CNAG_02401		DUF1604 domain-containing protein	1	0
CNAG_02402		WDR7 protein	3	0
CNAG_02403		conserved hypothetical protein	1	0
CNAG_02404		nuclear segregation protein Bfr1	2	0
CNAG_02408		conserved hypothetical protein	0	1
CNAG_02409		conserved hypothetical protein	2	0
CNAG_02414		conserved hypothetical protein	3	0
CNAG_02415		annexin XIV	2	0
CNAG_02416		conserved hypothetical protein	2	0
CNAG_02421		conserved hypothetical protein	3	0
CNAG_02422		conserved hypothetical protein	3	0
CNAG_02423		conserved hypothetical protein	3	0
CNAG_02424		conserved hypothetical protein	3	0
CNAG_02425		conserved hypothetical protein	3	0
CNAG_02426		spliceosome complex protein	3	0
CNAG_02427		conserved hypothetical protein	0	1
CNAG_02432		conserved hypothetical protein	1	0
CNAG_02433		thiol oxidase	3	0
CNAG_02434		copper chaperone	0	2
CNAG_02435		white collar 2	2	0
CNAG_02442		conserved hypothetical protein	1	0
CNAG_02443		NADH-ubiquinone oxidoreductase 12 kda subunit	1	0
CNAG_02445		phosphoacetylglucosamine mutase	1	0
CNAG_02446		response regulator receiver domain-containing protein	3	0
CNAG_02447		conserved hypothetical protein	3	0
CNAG_02453		conserved hypothetical protein	2	0
CNAG_02455		choline transporter	3	0
CNAG_02457		importin beta-2 subunit	1	0
CNAG_02459		atypical/ABC1 protein kinase	3	0
CNAG_02460		coproporphyrinogen oxidase	2	0
CNAG_02463		conserved hypothetical protein	1	0
CNAG_02466		conserved hypothetical protein	1	0
CNAG_02473		endoplasmic reticulum protein	3	0
CNAG_02475		flavin-containing monooxygenase	1	0
CNAG_02477		conserved hypothetical protein	2	0
CNAG_02485		ATP synthase gamma chain	3	0
CNAG_02486		translation initiation factor	3	0
CNAG_02487		conserved hypothetical protein	2	0
CNAG_02494		KEX1 protein	2	0
CNAG_02496		conserved hypothetical protein	1	0
CNAG_02500		calnexin	1	0
CNAG_02501		conserved hypothetical protein	1	0
CNAG_02502		ATP-dependent RNA helicase DBP3	1	0
CNAG_02503		glutathione peroxidase	1	0
CNAG_02504		conserved hypothetical protein	1	0
CNAG_02505		conserved hypothetical protein	2	0
CNAG_02507		conserved hypothetical protein	3	0
CNAG_02510		conserved hypothetical protein	3	0
CNAG_02512		DNA repair protein rad16	2	0
CNAG_02519		mitochondria fission 1 protein	1	0
CNAG_02520		conserved hypothetical protein	1	0
CNAG_02522		carrier	2	0
CNAG_02524		conserved hypothetical protein	1	0
CNAG_02525		conserved hypothetical protein	0	2
CNAG_02526		conserved hypothetical protein	0	1
CNAG_02527		multidrug transporter	1	0
CNAG_02528		conserved hypothetical protein	3	0
CNAG_02529		conserved hypothetical protein	2	0
CNAG_02533		conserved hypothetical protein	2	0
CNAG_02534		tRNA 2'-phosphotransferase	2	0
CNAG_02535		conserved hypothetical protein	3	0
CNAG_02536		transcription initiation factor TFIID complex 60 kDa subunit	3	0
CNAG_02539		amino acid transporter	3	0
CNAG_02541		cyclin-dependent protein kinase inhibitor	1	0
CNAG_02542		fructosamine kinase	1	0
CNAG_02543		conserved hypothetical protein	2	0
CNAG_02544		predicted protein	2	0
CNAG_02545		inorganic diphosphatase	3	0
CNAG_02550		conserved hypothetical protein	1	0
CNAG_02552		transketolase	1	0
CNAG_02564		conserved hypothetical protein	2	0
CNAG_02565		homoaconitate hydratase	2	0
CNAG_02567		conserved hypothetical protein	2	0
CNAG_02568		UBA/TS-N domain-containing protein	2	0
CNAG_02569		conserved hypothetical protein	1	0
CNAG_02572		conserved hypothetical protein	3	0
CNAG_02575		RAB small monomeric GTPase	1	0
CNAG_02576		conserved hypothetical protein	1	0
CNAG_02577		oxidoreductase	2	0
CNAG_02579		conserved hypothetical protein	2	0
CNAG_02580		conserved hypothetical protein	1	0
CNAG_02581	CAS33	CAS33p	1	0
CNAG_02584		serine/threonine-protein phosphatase 2A activator 1	1	0
CNAG_02585		RfeF	2	0
CNAG_02592		thioredoxin reductase GliT	1	0
CNAG_02593		conserved hypothetical protein	2	0
CNAG_02594		conserved hypothetical protein	0	1
CNAG_02605		tbc1 domain family protein	2	0
CNAG_02606		conserved hypothetical protein	2	0
CNAG_02609		hexaprenyldihydroxybenzoate methyltransferase	3	0
CNAG_02655		conserved hypothetical protein	1	0
CNAG_02657		eukaryotic translation initiation factor 3	2	0
CNAG_02661		conserved hypothetical protein	3	0
CNAG_02664		D-lactate dehydrogenase	3	0
CNAG_02665		conserved hypothetical protein	1	0
CNAG_02672		RNA binding protein	1	0
CNAG_02673		NAD dependent epimerase/dehydratase family protein	1	0
CNAG_02679		mitochondrial distribution and morphology protein 31	2	0
CNAG_02680		other/VPS15 protein kinase	2	0
CNAG_02681		phytase	1	1
CNAG_02682		MSH1 protein	1	0
CNAG_02685		conserved hypothetical protein	2	0
CNAG_02686		cystathionine beta-lyase	2	0
CNAG_02687		conserved hypothetical protein	1	0
CNAG_02688		conserved hypothetical protein	1	0
CNAG_02694		conserved hypothetical protein	1	0
CNAG_02698		hSgt1p	1	0
CNAG_02699		conserved hypothetical protein	3	0
CNAG_02701		conserved hypothetical protein	3	0
CNAG_02702	GEF1	voltage-gated chloride channel	1	0
CNAG_02703		conserved hypothetical protein	1	0
CNAG_02704		conserved hypothetical protein	1	0
CNAG_02707		predicted protein	1	0
CNAG_02708		conserved hypothetical protein	1	0
CNAG_02713		predicted protein	2	0
CNAG_02714		elongation factor 1-beta	2	0
CNAG_02716		conserved hypothetical protein	2	0
CNAG_02718		NAD binding dehydrogenase family protein	1	1
CNAG_02725		proteasome subunit	3	0
CNAG_02726		cytoplasmic protein	3	0
CNAG_02727		conserved hypothetical protein	1	0
CNAG_02728		peroxisomal membrane protein pex13	1	0
CNAG_02730		sorting nexin-41	3	0
CNAG_02734		conserved hypothetical protein	1	0
CNAG_02735		hypothetical protein	1	0
CNAG_02736		t-complex protein 1	1	0
CNAG_02739		conserved hypothetical protein	2	0
CNAG_02741		mitochondrial intermediate peptidase	3	0
CNAG_02742		conserved hypothetical protein	3	0
CNAG_02745		conserved hypothetical protein	1	0
CNAG_02748		UTP-glucose-1-phosphate uridylyltransferase	1	0
CNAG_02751		short-chain dehydrogenase	2	3
CNAG_02752		short-chain dehydrogenase	2	0
CNAG_02753		endoplasmic reticulum protein	3	0
CNAG_02754		40S ribosomal protein S12	3	0
CNAG_02755		conserved hypothetical protein	3	0
CNAG_02756		geranylgeranyltransferase type I beta subunit	3	0
CNAG_02757		conserved hypothetical protein	3	0
CNAG_02758		NADH:flavin oxidoreductase/NADH oxidase	1	0
CNAG_02759		conserved hypothetical protein	1	0
CNAG_02760		conserved hypothetical protein	3	0
CNAG_02761		inorganic phosphate transporter pho88	3	0
CNAG_02762		conserved hypothetical protein	3	0
CNAG_02764		adrenoleukodystrophy protein	0	2
CNAG_02774		conserved hypothetical protein	3	0
CNAG_02775		conserved hypothetical protein	2	0
CNAG_02779		nicotinate-nucleotide diphosphorylase	1	0
CNAG_02782		cytoplasmic protein	3	0
CNAG_02783		conserved hypothetical protein	3	0
CNAG_02786		folic acid synthesis protein	1	0
CNAG_02787		dephospho-CoA kinase	1	0
CNAG_02788		conserved hypothetical protein	3	0
CNAG_02789		nitrogen permease regulator 2	1	0
CNAG_02794		dihydroorotate dehydrogenase	3	0
CNAG_02795		phosphoribosylglycinamide formyltransferase	3	0
CNAG_02797	CPL1	pria protein	3	0
CNAG_02798		conserved hypothetical protein	2	0
CNAG_02800		conserved hypothetical protein	3	0
CNAG_02801		thioredoxin	2	0
CNAG_02803		conserved hypothetical protein	1	0
CNAG_02806		zinc transporter 1	3	0
CNAG_02810		pumilio-family RNA binding protein	1	0
CNAG_02811		hypothetical protein	3	0
CNAG_02815		glycerol-3-phosphate dehydrogenase	1	0
CNAG_02816		nucleoporin-interacting protein NIC96	3	0
CNAG_02817		rab/GTPase	3	0
CNAG_02818		aminomethyltransferase	1	0
CNAG_02819		vacuolar membrane protein	1	0
CNAG_02820		CAMK/CAMKL/LKB protein kinase	3	0
CNAG_02824		domain-containing protein	1	0
CNAG_02827		ribosomal chaperone	3	0
CNAG_02830		delta24() sterol reductase	1	0
CNAG_02833		conserved hypothetical protein	1	0
CNAG_02838		30S ribosomal protein S17	1	0
CNAG_02843		conserved hypothetical protein	1	0
CNAG_02852		aminotransferase	3	0
CNAG_02853		amidophosphoribosyltransferase	3	0
CNAG_02856		potassium transport protein	3	1
CNAG_02857		conserved hypothetical protein	2	0
CNAG_02858		adenylosuccinate synthase	2	0
CNAG_02860		endo-1,3(4)-beta-glucanase	1	0
CNAG_02862		conserved hypothetical protein	0	1
CNAG_02863		predicted protein	0	1
CNAG_02864		predicted protein	1	3
CNAG_02865		hypothetical protein	1	0
CNAG_02868		tryptophan 2,3-dioxygenase	3	0
CNAG_02871		GPI mannosyltransferase 2	1	0
CNAG_02873		signal peptidase I	3	0
CNAG_02874		conserved hypothetical protein	3	0
CNAG_02875		conserved hypothetical protein	0	2
CNAG_02876		ornithine decarboxylase	2	0
CNAG_02878		conserved hypothetical protein	1	0
CNAG_02880		cytoplasmic protein	1	0
CNAG_02882		conserved hypothetical protein	2	0
CNAG_02883		small GTPase	1	0
CNAG_02884		DNA replication complex GINS protein PSF2	2	0
CNAG_02885	CAP64	capsular associated protein	2	0
CNAG_02886		proteasome subunit beta type 2	1	0
CNAG_02890		conserved hypothetical protein	3	0
CNAG_02891		endoplasmic reticulum protein	3	0
CNAG_02894		predicted protein	2	0
CNAG_02895		dynamin GTPase	2	0
CNAG_02896		hydroxymethylglutaryl-CoA synthase	2	0
CNAG_02898		RNA binding protein	3	0
CNAG_02899		predicted protein	1	0
CNAG_02910		conserved hypothetical protein	3	0
CNAG_02911		conserved hypothetical protein	1	0
CNAG_02912		conserved hypothetical protein	2	0
CNAG_02913		conserved hypothetical protein	1	0
CNAG_02914		conserved hypothetical protein	2	0
CNAG_02915		AGC/PDK1 protein kinase	3	0
CNAG_02916		hydrogen-transporting ATP synthase	3	0
CNAG_02917		YHM1	2	0
CNAG_02918		acetyl-CoA C-acetyltransferase	3	0
CNAG_02919		conserved hypothetical protein	3	0
CNAG_02921		conserved hypothetical protein	2	0
CNAG_02924		histone H1	2	0
CNAG_02925		d-arabinitol 2-dehydrogenase	3	0
CNAG_02927		thioredoxin family protein	3	0
CNAG_02928		60s ribosomal protein l5-b	3	0
CNAG_02930		conserved hypothetical protein	3	0
CNAG_02933		quinone oxidoreductase	2	1
CNAG_02934		conserved hypothetical protein	1	1
CNAG_02936		3'-5' exoribonuclease	3	0
CNAG_02937		conserved hypothetical protein	3	0
CNAG_02938		cytochrome C oxidase subunit	3	0
CNAG_02941		conserved hypothetical protein	1	0
CNAG_02942		conserved hypothetical protein	2	0
CNAG_02943		cytoplasmic protein	1	0
CNAG_02948		translation release factor	1	0
CNAG_02955		conserved hypothetical protein	1	0
CNAG_02956		transcription factor IWS1	1	0
CNAG_02958		ferroxidase	1	0
CNAG_02961		conserved hypothetical protein	3	0
CNAG_02967		conserved hypothetical protein	1	1
CNAG_02968		conserved hypothetical protein	0	1
CNAG_02969		thioesterase family protein	0	1
CNAG_02974		voltage-dependent ion-selective channel	3	0
CNAG_02975		conserved hypothetical protein	1	0
CNAG_02979		conserved hypothetical protein	1	0
CNAG_02980		membrane dipeptidase	1	0
CNAG_02981		Sin3 protein	3	0
CNAG_02982		U3 small nucleolar RNA-associated protein 13	3	0
CNAG_02986		phosphoribosyl-ATP diphosphatase	1	0
CNAG_02990		nuclear protein	2	0
CNAG_02993		imidazoleglycerol-phosphate dehydratase	1	0
CNAG_02994		conserved hypothetical protein	1	0
CNAG_02995		RNA binding protein	1	0
CNAG_02996		flavoprotein oxygenase	1	0
CNAG_03000		ribosomal protein S19	3	0
CNAG_03001		rRNA primary transcript binding protein	3	0
CNAG_03002		conserved hypothetical protein	1	0
CNAG_03007		conserved hypothetical protein	2	0
CNAG_03012		hypothetical protein	2	1
CNAG_03015		prcdna38	3	0
CNAG_03018		nuclear protein	2	0
CNAG_03020		conserved hypothetical protein	1	0
CNAG_03024		AGC-group protein kinase	1	0
CNAG_03025		vacuolar ATP synthase subunit d	1	0
CNAG_03026		N-acetylglucosaminylphosphatidylinositol deacetylase	1	0
CNAG_03027		conserved hypothetical protein	2	0
CNAG_03028		conserved hypothetical protein	2	0
CNAG_03036		potassium ion transporter	3	0
CNAG_03041		conserved hypothetical protein	3	0
CNAG_03046		conserved hypothetical protein	1	0
CNAG_03050		conserved hypothetical protein	2	0
CNAG_03053		ribosomal protein L23a	3	0
CNAG_03055		conserved hypothetical protein	3	0
CNAG_03058		Hmp1 protein	0	3
CNAG_03063		conserved hypothetical protein	1	0
CNAG_03064		conserved hypothetical protein	1	0
CNAG_03078		type I phosphodiesterase/nucleotide pyrophosphatase family protein	1	0
CNAG_03080		fatty acid elongase	3	0
CNAG_03081		RNA helicase	1	0
CNAG_03082		cupin domain-containing protein	3	0
CNAG_03087		maltose permease	0	1
CNAG_03092		conserved hypothetical protein	2	0
CNAG_03095		conserved hypothetical protein	0	1
CNAG_03096		UDP-glucose 4-epimerase	1	0
CNAG_03102		conserved hypothetical protein	3	0
CNAG_03103		ubiquitin-protein ligase	3	0
CNAG_03110		conserved hypothetical protein	3	0
CNAG_03111		conserved hypothetical protein	3	0
CNAG_03113		trehalose synthase	1	0
CNAG_03114		conserved hypothetical protein	1	0
CNAG_03117		conserved hypothetical protein	1	0
CNAG_03118		conserved hypothetical protein	2	0
CNAG_03120	AGS1	alpha-1,3-glucan synthase	1	0
CNAG_03121		conserved hypothetical protein	2	0
CNAG_03123		conserved hypothetical protein	1	0
CNAG_03127		40s ribosomal protein s23	3	0
CNAG_03128		lincomycin-condensing protein lmbA	1	0
CNAG_03136		conserved hypothetical protein	2	0
CNAG_03140		sugar transporter	3	0
CNAG_03142		conserved hypothetical protein	1	0
CNAG_03143		conserved hypothetical protein	2	3
CNAG_03144		protein-methionine-S-oxide reductase	3	0
CNAG_03145		predicted protein	2	0
CNAG_03146		alpha-amylase	1	0
CNAG_03150		flavin-adenine dinucleotide transporter	1	0
CNAG_03151		COP9 signalosome subunit 4	3	0
CNAG_03152		calcium-binding protein	1	0
CNAG_03153		sec14 cytosolic factor	1	0
CNAG_03154		conserved hypothetical protein	1	0
CNAG_03161		conserved hypothetical protein	1	0
CNAG_03162		vacuolar protein	1	0
CNAG_03168		sulfite reductase	1	0
CNAG_03170		conserved hypothetical protein	1	0
CNAG_03176		endoplasmic oxidoreductin 1	1	0
CNAG_03178		conserved hypothetical protein	2	0
CNAG_03182		conserved hypothetical protein	2	0
CNAG_03183		nuclear protein	1	0
CNAG_03185		low temperature-responsive protein	1	0
CNAG_03186		conserved hypothetical protein	2	0
CNAG_03188		histone-lysine N-methyltransferase	1	0
CNAG_03189		DIL and Ankyrin domain-containing protein	1	0
CNAG_03190		glucose-repressible alcohol dehydrogenase transcriptional effector	2	0
CNAG_03194		saccharopine dehydrogenase	0	3
CNAG_03198		40S ribosomal protein S8	3	0
CNAG_03202	CAC1	adenylate cyclase	1	0
CNAG_03204		conserved hypothetical protein	3	0
CNAG_03210		conserved hypothetical protein	2	0
CNAG_03212		fork head domain-containing protein	1	0
CNAG_03216		CAMK/CAMKL/MARK protein kinase	1	0
CNAG_03220		conserved hypothetical protein	1	0
CNAG_03221		ribosomal protein L29.e	3	0
CNAG_03222		RNA lariat debranching enzyme	3	0
CNAG_03223		hypothetical protein	3	0
CNAG_03225		malate dehydrogenase	1	0
CNAG_03226		succinate dehydrogenase iron-sulfur subunit	3	0
CNAG_03227		conserved hypothetical protein	2	0
CNAG_03228		universal stress protein family domain-containing protein	3	0
CNAG_03236		AMME syndrome candidate gene 1 protein	3	0
CNAG_03237		conserved hypothetical protein	3	0
CNAG_03238		dioxygenase subfamily protein	2	0
CNAG_03239		conserved hypothetical protein	2	0
CNAG_03240		mannosyl-oligosaccharide 1,2-alpha-mannosidase	2	0
CNAG_03242		peroxisomal membrane protein	1	0
CNAG_03244		conserved hypothetical protein	3	1
CNAG_03245		glucose-6-phosphate 1-dehydrogenase	1	1
CNAG_03248		rho GTPase activator	3	1
CNAG_03249		conserved hypothetical protein	3	0
CNAG_03251		ARF small monomeric GTPase	1	0
CNAG_03260		ribosomal protein L6	3	0
CNAG_03261		zinc finger protein 207	3	0
CNAG_03262		inositol-1(or 4)-monophosphatase	2	0
CNAG_03263		translation elongation factor	3	0
CNAG_03266		malate dehydrogenase	1	0
CNAG_03268		hypothetical protein	1	0
CNAG_03269		aldehyde dehydrogenase	1	0
CNAG_03270		adenylosuccinate lyase	1	0
CNAG_03271		pre-mRNA-splicing factor PRP46	2	0
CNAG_03273		transcription initiation factor TFIId 127kD subunit	3	0
CNAG_03274		S-adenosylmethionine transporter	3	0
CNAG_03279		conserved hypothetical protein	1	0
CNAG_03281		glycine-rich RNA binding protein	3	0
CNAG_03282		conserved hypothetical protein	3	0
CNAG_03283		60S ribosomal protein L24	2	0
CNAG_03286		erp2,4	1	0
CNAG_03287		28 kda golgi snare protein	1	0
CNAG_03288		membrane protein	2	0
CNAG_03293		conserved hypothetical protein	3	0
CNAG_03295		conserved hypothetical protein	1	0
CNAG_03298		hypothetical protein	3	0
CNAG_03299		coatomer beta subunit	3	0
CNAG_03301		mitochondrial import inner membrane translocase subunit TIM13	2	0
CNAG_03302		cytoplasmic protein	2	0
CNAG_03303		40s ribosomal protein s27	3	0
CNAG_03304		conserved hypothetical protein	3	0
CNAG_03305		transcriptional repressor	1	0
CNAG_03306		conserved hypothetical protein	1	0
CNAG_03309		pre-mRNA-splicing factor CWC21	3	0
CNAG_03310		nicotinamide N-methyltransferase	3	0
CNAG_03311		hydroxymethylglutaryl-CoA synthase	3	0
CNAG_03315		Rho1 GTP-binding protein	3	0
CNAG_03316		rho GDP-dissociation inhibitor 1	3	0
CNAG_03317		clathrin assembly protein AP47	2	0
CNAG_03319		phospholipid binding protein	3	0
CNAG_03320		mannose-1-phosphate guanylyltransferase	3	0
CNAG_03321		vacuolar protein sorting-associated protein 9	2	0
CNAG_03322	UXS1	UDP-xylose synthase	1	0
CNAG_03323		predicted protein	1	0
CNAG_03324		conserved hypothetical protein	3	0
CNAG_03325		ChAPs family protein	3	0
CNAG_03328		conserved hypothetical protein	2	0
CNAG_03329		PHD-finger protein	1	0
CNAG_03330		conserved hypothetical protein	1	0
CNAG_03331		phosphatidylserine decarboxylase 1	1	0
CNAG_03333		cytoplasmic protein	3	0
CNAG_03335		ribose-phosphate diphosphokinase	2	0
CNAG_03336		conserved hypothetical protein	1	0
CNAG_03337		conserved hypothetical protein	2	0
CNAG_03338		conserved hypothetical protein	2	0
CNAG_03345		SSD1 protein	1	0
CNAG_03346		conserved hypothetical protein	3	0
CNAG_03347		chaperone	1	0
CNAG_03348		conserved hypothetical protein	3	0
CNAG_03349		pre-mRNA splicing factor	1	0
CNAG_03352		conserved hypothetical protein	1	0
CNAG_03353		conserved hypothetical protein	1	0
CNAG_03358		phosphoglycerate kinase	3	0
CNAG_03359		hypothetical protein	3	0
CNAG_03362		conserved hypothetical protein	1	0
CNAG_03363		conserved hypothetical protein	2	0
CNAG_03370		neuronal calcium sensor 1	2	0
CNAG_03374		DNA replication complex GINS protein PSF1	1	0
CNAG_03375		succinyl-coa ligase subunit alpha	1	0
CNAG_03377		conserved hypothetical protein	3	0
CNAG_03378		conserved hypothetical protein	3	0
CNAG_03379		n-acetyltransferase 5	1	0
CNAG_03380		conserved hypothetical protein	1	0
CNAG_03382		conserved hypothetical protein	1	0
CNAG_03384		conserved hypothetical protein	1	0
CNAG_03385		g1/s-specific cyclin pcl1	1	0
CNAG_03388		nuclear protein	2	1
CNAG_03389		alpha-ketoglutarate catabolism dioxygenase	1	0
CNAG_03399		phosphatase associated protein	1	0
CNAG_03403		mitochondrial protein	2	0
CNAG_03409		Skn7	3	0
CNAG_03410		cytoplasmic protein	3	0
CNAG_03412		cytoplasmic protein	2	0
CNAG_03416		conserved hypothetical protein	3	0
CNAG_03417		conserved hypothetical protein	3	0
CNAG_03418		Crm1-F1	3	0
CNAG_03419		DEAD-box protein abstrakt	3	0
CNAG_03424		conserved hypothetical protein	2	0
CNAG_03425		conserved hypothetical protein	3	0
CNAG_03432		solute carrier family 2	2	0
CNAG_03434		general alpha-glucoside permease	2	0
CNAG_03435		snRNP subunit	2	0
CNAG_03437		predicted protein	3	0
CNAG_03438	HXT1	hexose transporter	2	0
CNAG_03441		conserved hypothetical protein	1	0
CNAG_03444		conserved hypothetical protein	1	0
CNAG_03445		conserved hypothetical protein	1	0
CNAG_03447		conserved hypothetical protein	1	0
CNAG_03448		eukaryotic initiation factor	2	0
CNAG_03449		hydrophilic protein	2	0
CNAG_03455		conserved hypothetical protein	0	1
CNAG_03457		arginine-tRNA ligase	1	0
CNAG_03463		conserved hypothetical protein	1	0
CNAG_03467		conserved hypothetical protein	2	0
CNAG_03476		chimeric spermidine synthase/saccharopine dehydrogenase	1	0
CNAG_03479		conserved hypothetical protein	2	0
CNAG_03485		polyamine transporter 1	2	0
CNAG_03486		peptidyl-prolyl cis-trans isomerase B	1	0
CNAG_03487		DNAJ domain-containing protein	1	0
CNAG_03489		RNA recognition domain-containing protein (RRM)-containing protein	1	0
CNAG_03490		conserved hypothetical protein	3	0
CNAG_03492		conserved hypothetical protein	2	0
CNAG_03493		platelet-activating factor acetylhydrolase	1	1
CNAG_03494		conserved hypothetical protein	1	0
CNAG_03496		conserved hypothetical protein	3	0
CNAG_03499		twin-arginine translocation pathway signal	1	0
CNAG_03503		ATP-binding cassette transporter protein YOR1	1	0
CNAG_03507		mitochondrial processing peptidase beta subunit	3	0
CNAG_03508		vesicle-mediated transport-related protein [Cryptococcus neoformans var. neoformans JEC21] [3- 243] (Score =)	3	0
CNAG_03509		pyruvate dehydrogenase protein X component	1	0
CNAG_03510		conserved hypothetical protein	2	0
CNAG_03511		conserved hypothetical protein	2	0
CNAG_03512		conserved hypothetical protein	2	0
CNAG_03518		PadA2	2	0
CNAG_03519		cytoplasmic protein	2	0
CNAG_03529		conserved hypothetical protein	3	0
CNAG_03530		conserved hypothetical protein	3	0
CNAG_03531		3-beta hydroxysteroid dehydrogenase/isomerase	3	0
CNAG_03543		conserved hypothetical protein	1	0
CNAG_03544		conserved hypothetical protein	1	0
CNAG_03545		conserved hypothetical protein	2	0
CNAG_03548		predicted protein	2	0
CNAG_03554		coatomer alpha subunit	1	0
CNAG_03555		acylglycerone-phosphate reductase	1	0
CNAG_03563		aspartate-tRNA ligase	1	0
CNAG_03564		conserved hypothetical protein	1	0
CNAG_03565		hydrogen-exporting ATPase	1	0
CNAG_03566		conserved hypothetical protein	0	1
CNAG_03567		AGC/NDR protein kinase	0	2
CNAG_03570		conserved hypothetical protein	3	0
CNAG_03572		opsin 1	2	0
CNAG_03575		alfa-L-rhamnosidase	3	0
CNAG_03577		L10e protein	3	0
CNAG_03578		conserved hypothetical protein	3	0
CNAG_03583		Myst4 protein	1	0
CNAG_03584		U5 snRNP-specific protein	1	0
CNAG_03586		conserved hypothetical protein	1	0
CNAG_03587		DUF1339 domain-containing protein	3	0
CNAG_03590		casein kinase II beta chain	1	0
CNAG_03591		RAB GDP-dissociation inhibitor	1	0
CNAG_03596		dihydrolipoamide succinyltransferase	1	0
CNAG_03598		conserved hypothetical protein	2	0
CNAG_03600		pheromone transporter	1	0
CNAG_03602		conserved hypothetical protein	3	0
CNAG_03603		ATP-dependent RNA helicase HAS1	3	0
CNAG_03605		shaker	3	0
CNAG_03606		EF Tu/GTP binding protein	3	0
CNAG_03607		conserved hypothetical protein	1	0
CNAG_03608		conserved hypothetical protein	1	0
CNAG_03609		conserved hypothetical protein	1	0
CNAG_03610		mRNA guanylyltransferase	1	0
CNAG_03612		threonine synthase Thr4	3	1
CNAG_03619		nucleoside transporter	1	0
CNAG_03620		conserved hypothetical protein	1	0
CNAG_03622		cell polarity protein mor2	1	0
CNAG_03626		actin cross-linking	1	0
CNAG_03627		cyclophilin A	1	0
CNAG_03629		NADH-ubiquinone oxidoreductase	3	0
CNAG_03632		conserved hypothetical protein	2	0
CNAG_03637		damaged DNA binding protein	2	0
CNAG_03638		heterokaryon incompatibility protein HET-C	2	0
CNAG_03641		eukaryotic translation initiation factor 3 subunit 7	2	0
CNAG_03645		conserved hypothetical protein	3	0
CNAG_03646		5-proFAR isomerase	2	0
CNAG_03647		conserved hypothetical protein	2	0
CNAG_03651		t-SNARE	3	0
CNAG_03652		dynactin subunit p27	3	0
CNAG_03653		conserved hypothetical protein	2	0
CNAG_03656		conserved hypothetical protein	2	0
CNAG_03657		conserved hypothetical protein	2	0
CNAG_03666		acyl-CoA dehydrogenase	0	3
CNAG_03667		conserved hypothetical protein	1	0
CNAG_03668		conserved hypothetical protein	1	0
CNAG_03669		conserved hypothetical protein	3	0
CNAG_03670	IRE1	other/IRE protein kinase	3	0
CNAG_03672		BET3 family protein	3	0
CNAG_03673		serine/threonine-protein phosphatase PP-Z	2	0
CNAG_03674		oxoglutarate dehydrogenase	1	0
CNAG_03676		D-lactate dehydrogenase	0	1
CNAG_03682		macrolide-binding protein FKBP12	1	0
CNAG_03689		zf-C3HC4 type zinc finger	2	0
CNAG_03697		hormone-sensitive lipase	1	0
CNAG_03698		zinc finger protein Mlo2	1	0
CNAG_03699		pre-mRNA-processing ATP-dependent RNA helicase PRP5	1	0
CNAG_03704		conserved hypothetical protein	1	0
CNAG_03710		conserved hypothetical protein	3	0
CNAG_03716		conserved hypothetical protein	1	0
CNAG_03719		conserved hypothetical protein	2	0
CNAG_03721		26s proteasome non-ATPase regulatory subunit 8	3	0
CNAG_03722		RAN protein binding protein	3	0
CNAG_03723		nuclear protein	2	0
CNAG_03724		nucleolar protein	2	0
CNAG_03725		NAD dependent epimerase/dehydratase family protein	3	0
CNAG_03726		conserved hypothetical protein	3	0
CNAG_03727		conserved hypothetical protein	1	0
CNAG_03728		conserved hypothetical protein	1	0
CNAG_03734		conserved hypothetical protein	2	0
CNAG_03735	CAP4	CAP4p	2	0
CNAG_03738		pantetheine-phosphate adenylyltransferase	2	0
CNAG_03739		ribosomal L10 protein	3	0
CNAG_03742		transcription factor	1	0
CNAG_03747		60S ribosomal protein L27a	3	0
CNAG_03752		conserved hypothetical protein	2	0
CNAG_03754		short-chain dehydrogenase/reductase SDR	1	1
CNAG_03759		conidiation-specific protein 6	0	2
CNAG_03761		mRNA 3'-end-processing protein RNA14	1	0
CNAG_03762		RNA methyltransferase	3	0
CNAG_03763		cytoskeletal protein binding protein	2	0
CNAG_03765		trehalose-phosphatase	1	0
CNAG_03771		DNA binding protein Ncp1	1	0
CNAG_03774		hypothetical protein	3	0
CNAG_03775		conserved hypothetical protein	3	0
CNAG_03776		conserved hypothetical protein	2	0
CNAG_03777		conserved hypothetical protein	3	0
CNAG_03779		ribosomal protein L4	3	0
CNAG_03780		prcdna95	2	0
CNAG_03783		predicted protein	3	0
CNAG_03784		conserved hypothetical protein	0	1
CNAG_03786		lysophospholipase	3	0
CNAG_03787		alpha tubulin	1	0
CNAG_03788		conserved hypothetical protein	3	0
CNAG_03789		chromosome 1 open reading frame 33	3	0
CNAG_03790		conserved hypothetical protein	3	0
CNAG_03791		other/CAMKK protein kinase	3	0
CNAG_03792		tRNA adenylyltransferase	3	0
CNAG_03793		mitochondrial 40s ribosomal protein	1	0
CNAG_03795		purine-specific oxidized base lesion DNA N-glycosylase	3	0
CNAG_03796		other/NAK protein kinase	3	0
CNAG_03806		acyltransferase	3	0
CNAG_03809		conserved hypothetical protein	3	0
CNAG_03810		mitochondrial ribosomal protein L23	3	0
CNAG_03813		single-stranded DNA binding protein 12k chain	2	0
CNAG_03814		pre-mRNA splicing factor	3	0
CNAG_03815		conserved hypothetical protein	2	0
CNAG_03817		nucleolar protein	1	0
CNAG_03818	SSK1	two-component response regulator	3	0
CNAG_03819		sterol 24-C-methyltransferase	2	0
CNAG_03820		nucleolar protein 14	3	0
CNAG_03821		phosphatidylinositol 3-kinase	3	0
CNAG_03826		histone acetyltransferase ESA1	2	0
CNAG_03827		conserved hypothetical protein	3	0
CNAG_03828		aromatic amino acid aminotransferase I	1	0
CNAG_03831		conserved hypothetical protein	0	1
CNAG_03832		alpha-1,2-mannosyltransferase	3	0
CNAG_03834		sphingosine hydroxylase	3	0
CNAG_03835		predicted protein	3	0
CNAG_03836		conserved hypothetical protein	2	0
CNAG_03839		transcriptional repressor	3	0
CNAG_03840		pre-mRNA-splicing factor CWC26	3	0
CNAG_03841		conserved hypothetical protein	3	0
CNAG_03843		other/NAK protein kinase	3	0
CNAG_03844		nonselective cation channel	3	0
CNAG_03845		multidrug resistance protein fnx1	1	0
CNAG_03846		vacuolar membrane protein	1	0
CNAG_03847		conserved hypothetical protein	3	0
CNAG_03848		glutathione transferase	3	0
CNAG_03850		conserved hypothetical protein	3	0
CNAG_03851		conserved hypothetical protein	1	0
CNAG_03853		small COPII coat GTPase SAR1	1	0
CNAG_03854		lysine decarboxylase	1	0
CNAG_03856		conserved hypothetical protein	1	0
CNAG_03857		hypothetical protein	1	0
CNAG_03858		conserved hypothetical protein	1	0
CNAG_03859		transcriptional regulator Medusa	1	0
CNAG_03861		cytochrome-c oxidase chain VI	3	0
CNAG_03862		conserved hypothetical protein	3	0
CNAG_03864		conserved hypothetical protein	1	0
CNAG_03865		cytoplasmic protein	1	0
CNAG_03866		amino acid transporter	2	0
CNAG_03867		conserved hypothetical protein	2	0
CNAG_03868		conserved hypothetical protein	1	0
CNAG_03869		conserved hypothetical protein	3	0
CNAG_03870		delta 8-sphingolipid desaturase	3	0
CNAG_03872		conserved hypothetical protein	2	0
CNAG_03875		UTP-hexose-1-phosphate uridylyltransferase	0	1
CNAG_03881		conserved hypothetical protein	1	0
CNAG_03884		conserved hypothetical protein	3	0
CNAG_03891		heat shock protein	3	0
CNAG_03892		hsp10-like protein	3	0
CNAG_03902		transcriptional regulatory protein	2	0
CNAG_03903		conserved hypothetical protein	1	0
CNAG_03916		glucose-6-phosphate isomerase	1	0
CNAG_03918		conserved hypothetical protein	3	0
CNAG_03930		predicted protein	3	0
CNAG_03931		mitochondrial import receptor subunit tom40	3	0
CNAG_03939		5-aminolevulinate synthase	3	0
CNAG_03940		elongator complex protein 2	2	0
CNAG_03944		chaperone regulator	1	0
CNAG_03945		conserved hypothetical protein	1	0
CNAG_03948		cytoplasmic protein	3	0
CNAG_03951		conserved hypothetical protein	1	0
CNAG_03954		conserved hypothetical protein	1	0
CNAG_03961		conserved hypothetical protein	1	0
CNAG_03962		mis5 protein	1	0
CNAG_03963		tyrosine phosphatase family protein	1	0
CNAG_03964		zinc knuckle family protein	1	0
CNAG_03968		poly(A) binding protein	3	0
CNAG_03974		conserved hypothetical protein	1	1
CNAG_03975		eukaryotic ribosome biogenesis protein 1	3	0
CNAG_03976		conserved hypothetical protein	3	0
CNAG_03977		conserved hypothetical protein	1	0
CNAG_03978		conserved hypothetical protein	1	0
CNAG_03981		palmitoyltransferase PFA4	1	0
CNAG_03986		nam9 protein	1	0
CNAG_03991		integral membrane protein	1	0
CNAG_03992		GTP-binding protein 1	1	0
CNAG_03994		leucine carboxyl methyltransferase 1	2	0
CNAG_03995		predicted protein	2	0
CNAG_03996		guanosine-diphosphatase	3	0
CNAG_04004		40s ribosomal protein s3ae-a	3	0
CNAG_04006		conserved hypothetical protein	2	0
CNAG_04008		conserved hypothetical protein	2	0
CNAG_04010		GTP cyclohydrolase I	2	0
CNAG_04011		60s ribosomal protein l37a	1	0
CNAG_04016		conserved hypothetical protein	2	0
CNAG_04017		protein-methionine-R-oxide reductase	1	0
CNAG_04021		60S ribosomal protein L26	3	0
CNAG_04022		translation initiation factor	1	0
CNAG_04023		conserved hypothetical protein	3	0
CNAG_04027		conserved hypothetical protein	1	3
CNAG_04028		RNA binding protein	2	1
CNAG_04030		predicted protein	2	0
CNAG_04031		cell division protein	1	0
CNAG_04032		ATPase	1	0
CNAG_04033		alpha glucosidase	1	0
CNAG_04035		conserved hypothetical protein	2	0
CNAG_04036		conserved hypothetical protein	0	1
CNAG_04037		conserved hypothetical protein	1	0
CNAG_04040		AGC/RSK protein kinase	3	0
CNAG_04041		conserved hypothetical protein	2	0
CNAG_04042		conserved hypothetical protein	2	0
CNAG_04043		DUF636 domain-containing protein	0	1
CNAG_04044		U3 snoRNP protein	1	0
CNAG_04045		conserved hypothetical protein	1	0
CNAG_04046		conserved hypothetical protein	1	0
CNAG_04048		53 kda brg1-associated factor b	1	0
CNAG_04049		serine/threonine protein phosphatase 5 phosphatase	1	0
CNAG_04053		conserved hypothetical protein	3	0
CNAG_04054		Sui1 protein	3	0
CNAG_04055		conserved hypothetical protein	1	0
CNAG_04056		conserved hypothetical protein	1	0
CNAG_04064		conserved hypothetical protein	3	0
CNAG_04065		UDP-N-acetylglucosamine transferase subunit ALG13	3	0
CNAG_04068		60s ribosomal protein	3	0
CNAG_04069		PRP31	2	0
CNAG_04071		proteasome subunit alpha type 1	2	0
CNAG_04072		cytosolic large ribosomal subunit protein	2	0
CNAG_04077		hypothetical protein	3	0
CNAG_04078		dolichyl-diphosphooligosaccharide-protein glycotransferase	1	0
CNAG_04081		conserved hypothetical protein	2	0
CNAG_04082		proline-tRNA ligase	2	0
CNAG_04087		predicted protein	1	0
CNAG_04088		predicted protein	1	0
CNAG_04089		coatomer zeta subunit	1	0
CNAG_04090		activating transcription factor 2	1	0
CNAG_04098		xenobiotic-transporting ATPase	3	0
CNAG_04105		hypothetical protein	1	2
CNAG_04114		40S ribosomal protein S0	3	0
CNAG_04116		predicted protein	1	0
CNAG_04121		conserved hypothetical protein	3	0
CNAG_04126		hypothetical protein	0	2
CNAG_04127		spliceosomal zinc finger-containing protein	1	0
CNAG_04130		conserved hypothetical protein	3	0
CNAG_04136		CIG2	1	0
CNAG_04137		conserved hypothetical protein	2	0
CNAG_04140		conserved hypothetical protein	1	0
CNAG_04141		vacuolar protein	2	1
CNAG_04142		tartrate transporter	2	0
CNAG_04146		conserved hypothetical protein	2	0
CNAG_04151		oxysterol-binding protein	1	0
CNAG_04152		hydrolase	1	0
CNAG_04154		conserved hypothetical protein	1	0
CNAG_04155		small nuclear ribonucleoprotein E	2	0
CNAG_04156		homoserine kinase	2	0
CNAG_04163		conserved hypothetical protein	1	0
CNAG_04164		conserved hypothetical protein	1	0
CNAG_04165		conserved hypothetical protein	2	0
CNAG_04166		FHA domain containing protein	2	0
CNAG_04168		conserved hypothetical protein	1	0
CNAG_04169		conserved hypothetical protein	2	0
CNAG_04170		WD domain-containing protein	2	0
CNAG_04171		conserved hypothetical protein	2	0
CNAG_04179		lysine-tRNA ligase	1	0
CNAG_04180		ribosomal protein L10	1	0
CNAG_04181		RNA-binding protein	1	0
CNAG_04182		conserved hypothetical protein	2	0
CNAG_04188		O-methyltransferase	2	0
CNAG_04189		succinate dehydrogenase flavoprotein subunit	2	0
CNAG_04190		topoisomerase I	2	0
CNAG_04192		phosphoribosylformylglycinamidine synthase	2	0
CNAG_04193		conserved hypothetical protein	1	0
CNAG_04195		O-methyltransferase	2	0
CNAG_04197		CMGC/DYRK protein kinase	3	0
CNAG_04198		conserved hypothetical protein	1	0
CNAG_04199		conserved hypothetical protein	1	0
CNAG_04200		C2 domain-containing protein	1	0
CNAG_04201		conserved hypothetical protein	1	0
CNAG_04210		sugar transporter	2	0
CNAG_04211		conserved hypothetical protein	2	0
CNAG_04212		conserved hypothetical protein	3	0
CNAG_04215		sulfate adenylyltransferase	3	0
CNAG_04220		Ku70 protein	1	0
CNAG_04221		fructose-2,6-bisphosphatase	1	0
CNAG_04222		SDA1 family protein	1	0
CNAG_04223		predicted protein	1	0
CNAG_04225		DUF1479 domain-containing protein	1	3
CNAG_04226		conserved hypothetical protein	2	3
CNAG_04232		conserved hypothetical protein	3	0
CNAG_04234		conserved hypothetical protein	1	0
CNAG_04235		conserved hypothetical protein	1	0
CNAG_04239		conserved hypothetical protein	1	0
CNAG_04240		conserved hypothetical protein	1	0
CNAG_04244		conserved hypothetical protein	2	0
CNAG_04248		ubiquitin thioesterase otubain-like	1	0
CNAG_04252		family with sequence similarity 116	1	0
CNAG_04253		transmembrane protein	1	0
CNAG_04254		conserved hypothetical protein	3	0
CNAG_04255		conserved hypothetical protein	1	0
CNAG_04267		mitochondrial genome maintenance protein	3	0
CNAG_04268		DNA-(apurinic or apyrimidinic site) lyase	3	0
CNAG_04269		peptidase	3	0
CNAG_04273		conserved hypothetical protein	1	0
CNAG_04279		conserved hypothetical protein	1	0
CNAG_04284		conserved hypothetical protein	3	0
CNAG_04285		conserved hypothetical protein	3	0
CNAG_04286		DNA-directed RNA polymerase I	1	0
CNAG_04287		mitochondrial import inner membrane translocase subunit	1	0
CNAG_04288		conserved hypothetical protein	1	0
CNAG_04289		conserved hypothetical protein	3	0
CNAG_04290		conserved hypothetical protein	3	0
CNAG_04292		conserved hypothetical protein	3	0
CNAG_04294		predicted protein	3	0
CNAG_04296		conserved hypothetical protein	3	0
CNAG_04297		ribonuclease HI large subunit	3	0
CNAG_04309		conserved hypothetical protein	2	0
CNAG_04310		conserved hypothetical protein	3	0
CNAG_04311		conserved hypothetical protein	3	0
CNAG_04320		polysaccharide synthase Cps1p	2	0
CNAG_04322		conserved hypothetical protein	1	1
CNAG_04323		DUF1212 family protein	3	0
CNAG_04326		nad-dependent malic enzyme	1	0
CNAG_04327		SCP160 protein	3	0
CNAG_04328		ubiquitin-conjugating enzyme e2-18 kda	2	0
CNAG_04329		conserved hypothetical protein	2	0
CNAG_04332		60s ribosomal protein l31	1	0
CNAG_04333		conserved hypothetical protein	1	0
CNAG_04334		conserved hypothetical protein	1	0
CNAG_04335		phosphatidylinositol 4-kinase	3	0
CNAG_04336		single-stranded nucleic acid binding protein	3	0
CNAG_04338		cation diffusion facilitator 1	1	0
CNAG_04339		nuclear mRNA splicing protein	1	0
CNAG_04340		conserved hypothetical protein	1	0
CNAG_04345		specific RNA polymerase II transcription factor	1	0
CNAG_04347		aspartate kinase	1	0
CNAG_04348		chaperone	2	0
CNAG_04349		conserved hypothetical protein	2	0
CNAG_04353		conserved hypothetical protein	3	0
CNAG_04354		exopolyphosphatase	2	0
CNAG_04359		prib protein	1	0
CNAG_04361		conserved hypothetical protein	3	0
CNAG_04362		ATP-dependent RNA helicase DBP5	2	0
CNAG_04364		oligosaccharyl transferase stt3 subunit	2	0
CNAG_04377		vacuolar protein	3	0
CNAG_04378		NADH:ubiquinone oxidoreductase 14kD subunit	3	0
CNAG_04380		peptidase	1	0
CNAG_04381		RNA polymerase II transcription factor	3	0
CNAG_04387		pre-mRNA splicing factor	2	0
CNAG_04388		mitochondrial superoxide dismutase Sod2	3	0
CNAG_04395		conserved hypothetical protein	2	0
CNAG_04396		Aycl012	2	0
CNAG_04397		conserved hypothetical protein	3	0
CNAG_04398		specific RNA polymerase II transcription factor	3	0
CNAG_04399		alanine racemase domain-containing protein	3	0
CNAG_04400		mitochondrial ribosomal protein	3	0
CNAG_04401		vesicular-fusion protein	3	0
CNAG_04402		splicing factor	3	0
CNAG_04403		CCCH zinc finger protein	1	0
CNAG_04404		conserved hypothetical protein	1	0
CNAG_04408		choline kinase	2	0
CNAG_04409		conserved hypothetical protein	2	0
CNAG_04410		endoplasmic reticulum protein	2	0
CNAG_04414		multidrug resistance protein fnx1	0	1
CNAG_04432		conserved hypothetical protein	2	0
CNAG_04433		CMGC/DYRK/DYRK2 protein kinase	1	0
CNAG_04437		conserved hypothetical protein	1	0
CNAG_04438		prov protein	1	0
CNAG_04439		vacuolar ATP synthase	3	0
CNAG_04440		thiamine pyrophosphokinase	3	0
CNAG_04441		polyadenylate-binding protein	3	0
CNAG_04444		small nuclear ribonucleoprotein	3	0
CNAG_04445		40S ribosomal protein S7	3	0
CNAG_04448		60S ribosomal protein L19	3	0
CNAG_04450		transcription regulator	2	0
CNAG_04453		inositolphosphorylceramide synthase	3	0
CNAG_04462		F-box domain-containing protein	1	0
CNAG_04463		conserved hypothetical protein	1	0
CNAG_04464		conserved hypothetical protein	2	0
CNAG_04465		small nuclear ribonucleoprotein	2	0
CNAG_04473		conserved hypothetical protein	1	0
CNAG_04474		monocarboxylic acid transporter	2	0
CNAG_04484		AousoA	2	0
CNAG_04485		long-chain-fatty-acid-CoA-ligase	3	0
CNAG_04487		transcription regulator	1	0
CNAG_04488		ketoreductase	1	0
CNAG_04493		ubiquitin specific peptidase 48	1	0
CNAG_04494		U1 small nuclear ribonucleoprotein	2	0
CNAG_04496		rab GTPase activator	1	0
CNAG_04497		conserved hypothetical protein	1	0
CNAG_04499		clathrin light chain	1	0
CNAG_04500		conserved hypothetical protein	1	0
CNAG_04515		conserved hypothetical protein	1	0
CNAG_04517		predicted protein	2	0
CNAG_04524		zinc metalloprotease	2	0
CNAG_04525		GPI-anchor transamidase	1	0
CNAG_04531		enoyl-CoA hydratase	2	0
CNAG_04538		autophagy APG7	3	0
CNAG_04539		mitochondrial protein required for respiration	2	0
CNAG_04552		ITR1	1	1
CNAG_04553		conserved hypothetical protein	1	0
CNAG_04557		predicted protein	2	0
CNAG_04558		predicted protein	1	0
CNAG_04577		nucleoside-diphosphate kinase	2	0
CNAG_04580		RNA helicase	3	0
CNAG_04581		conserved hypothetical protein	3	0
CNAG_04584		cytoplasmic protein	2	0
CNAG_04585		conserved hypothetical protein	2	0
CNAG_04587		conserved hypothetical protein	1	0
CNAG_04588		conserved hypothetical protein	3	0
CNAG_04590		hypothetical protein	1	0
CNAG_04591		predicted protein	2	0
CNAG_04595		conserved hypothetical protein	1	0
CNAG_04599		3-methyl-2-oxobutanoate hydroxymethyltransferase	3	0
CNAG_04601		glycine hydroxymethyltransferase	3	0
CNAG_04602		conserved hypothetical protein	1	0
CNAG_04603		conserved hypothetical protein	1	0
CNAG_04604		tryptophan-tRNA ligase	3	0
CNAG_04606		conserved hypothetical protein	1	0
CNAG_04609		eukaryotic translation initiation factor 2C 2	1	0
CNAG_04611		ubiquitin-protein ligase	3	0
CNAG_04612		conserved hypothetical protein	3	0
CNAG_04618		PRO1 protein	0	1
CNAG_04622		endoplasmic reticulum protein	2	0
CNAG_04623		conserved hypothetical protein	3	0
CNAG_04625		serine-type endopeptidase	2	0
CNAG_04626		conserved hypothetical protein	2	0
CNAG_04628		eukaryotic translation initiation factor 6	2	0
CNAG_04630		conserved hypothetical protein	1	0
CNAG_04631		ribitol kinase	1	0
CNAG_04635		endopeptidase	1	0
CNAG_04636		metacaspase	1	0
CNAG_04640		acly protein	3	0
CNAG_04642		tetraspanin Tsp2	1	0
CNAG_04646		conserved hypothetical protein	1	0
CNAG_04647		glutathione synthase	3	0
CNAG_04651		conserved hypothetical protein	3	0
CNAG_04652		enoyl reductase	1	0
CNAG_04654		UNC-50 family protein	1	0
CNAG_04657		short chain dehydrogenase	1	0
CNAG_04658		conserved hypothetical protein	3	0
CNAG_04659		pyruvate decarboxylase	0	1
CNAG_04665		conserved hypothetical protein	1	0
CNAG_04666		endopeptidase	1	0
CNAG_04667		conserved hypothetical protein	3	0
CNAG_04668		E2 ubiquitin-conjugating enzyme	3	0
CNAG_04671		conserved hypothetical protein	2	0
CNAG_04674		ada3 protein	1	0
CNAG_04675		conserved hypothetical protein	3	0
CNAG_04676		6-phosphofructokinase	2	0
CNAG_04679		conserved hypothetical protein	1	0
CNAG_04680		conserved hypothetical protein	1	0
CNAG_04684		protein transport protein SEC23	3	0
CNAG_04686		conserved hypothetical protein	1	0
CNAG_04687		stearoyl-CoA 9-desaturase	3	0
CNAG_04691		conserved hypothetical protein	1	0
CNAG_04701		predicted protein	3	0
CNAG_04702		conserved hypothetical protein	3	0
CNAG_04703		DNA clamp loader	3	0
CNAG_04708		conserved hypothetical protein	3	0
CNAG_04709		conserved hypothetical protein	3	1
CNAG_04713		CLYBL protein	1	0
CNAG_04714		MFS multidrug transporter protein	3	0
CNAG_04715		oligosaccharyltransferase alpha subunit	3	0
CNAG_04716		KH domain-containing protein	1	0
CNAG_04717		conserved hypothetical protein	1	0
CNAG_04718		conserved hypothetical protein	1	0
CNAG_04719		solute carrier family 41 member 1	1	0
CNAG_04720		GTPase activating protein	3	0
CNAG_04721		conserved hypothetical protein	3	0
CNAG_04724		Ube3c protein	1	1
CNAG_04726		60s ribosomal protein l20	3	0
CNAG_04727		conserved hypothetical protein	2	0
CNAG_04730	GPR4	conserved hypothetical protein	3	0
CNAG_04732		conserved hypothetical protein	1	0
CNAG_04733		DNA repair protein RAD5	1	0
CNAG_04735		extracellular elastinolytic metalloproteinase	1	0
CNAG_04737		DUF323 domain-containing protein	1	0
CNAG_04738		fimbrin	2	0
CNAG_04739		metal ion transporter	2	0
CNAG_04744		mannose-6-phosphate isomerase	3	0
CNAG_04751		conserved hypothetical protein	1	0
CNAG_04753		lactonohydrolase	0	1
CNAG_04755		STE/STE11 protein kinase	0	2
CNAG_04756		conserved hypothetical protein	3	0
CNAG_04757		mitochondrial protein	1	1
CNAG_04760		cytoplasmic protein	3	0
CNAG_04762		Ras2	3	0
CNAG_04763		dolichyl-phosphate-mannose-protein mannosyltransferase	3	0
CNAG_04764		dihydrofolate reductase	3	0
CNAG_04765		arp2/3 complex 21 kda subunit	3	0
CNAG_04768		conserved hypothetical protein	3	0
[truncated: 1,132 more rows]
